# Supplementary material for: Comparative gene co-expression network analysis of epithelial to mesenchymal transition reveals lung cancer progression stages
Source: BMC Cancer. 2017 Dec 6;17:830. doi: 10.1186/s12885-017-3832-1 (PMC5719936; doi:10.1186/s12885-017-3832-1)
Supplement: Supplementary file 1 — Genes and gene co-expression modules by WGCNA in H358 EMT. Table S2. Genes and gene co-expression modules by WGCNA in A549 EMT. Table S3. 254 EMT-dynamic genes (XLSX 612 kb) [file 12885_2017_3832_MOESM1_ESM.xlsx]

## Sheet: Table S1. H358 EMT gene modules
Gene	Module
RYBP	thistle2
FOXO6	grey60
INPP5D	salmon4
OBP2B	grey
SERTAD4	blue
SLC16A1	pink
KAT6B	tan
HHAT	grey60
SURF6	blue
RPS6KA1	darkred
NDUFA10	mediumpurple3
ZNF445	blue
PADI1	skyblue3
MED22	grey
ZNF852	turquoise
PADI3	palevioletred3
PADI4	blue
ZKSCAN7	turquoise
RPL7A	darkturquoise
PADI6	grey
RCC2	darkorange2
ZNF660	salmon
SURF1	paleturquoise
ATG16L1	floralwhite
ZNF197	salmon
SURF2	brown
ZNF35	darkgreen
SURF4	mediumpurple3
ZNF502	blue
ZNF501	lightcyan1
KIAA1143	lightcyan1
STKLD1	salmon
REXO4	blue
KIF15	tan
SAG	grey
TMEM42	grey
TGM4	grey
DGKD	sienna3
ADAMTS13	grey60
ZDHHC3	ivory
CACFD1	magenta
SLC2A6	lightcyan
ABO	lightcyan
BCL7A	darkorange2
MLXIP	yellowgreen
HNRNPCL1	grey
BCL2L14	grey
RASA3	green
PRAMEF7	navajowhite2
FOXR1	turquoise
PRAMEF25	black
LRP6	grey
HNRNPCL3	midnightblue
CCDC84	grey
HNRNPCL2	grey
RPS25	darkturquoise
MANSC1	darkorange2
BORCS5	turquoise
DUSP16	saddlebrown
TRAPPC4	yellow
DYRK1B	yellowgreen
HYOU1	white
FBL	steelblue
PSMC4	brown4
ZNF546	orangered4
ZNF780B	tan
ZNF780A	salmon4
VPS11	darkslateblue
FCGBP	grey
HMBS	red
SLC37A4	lightyellow
ATAD1	sienna3
CTIF	pink
KLLN	lightyellow
PTEN	grey
FRG1	blue
FAT3	blue
MAP4K1	grey
DPP6	grey
IBTK	grey
MAGI1	darkslateblue
EIF3K	steelblue
TPBG	orange
ACTN4	blue
SLC25A26	turquoise
LGALS7B	grey
LGALS7	grey
LGALS4	grey
LRIG1	grey
ECH1	royalblue
HNRNPL	red
RINL	darkred
SIRT2	mediumpurple3
NFKBIB	royalblue
CCER2	darkgrey
SARS2	yellow
MRPS12	brown
FBXO17	sienna3
FBXO27	grey
CAPN12	grey60
MGAT4C	salmon
ACR	midnightblue
MUC6	navajowhite2
NLRP10	grey
GOLGA8Q	midnightblue
MUC5AC	blue
EIF3F	salmon
NDUFA6	red
SCG5	turquoise
TCF20	darkorange
GREM1	turquoise
GOLGA8J	grey
GOLGA8N	turquoise
ARHGAP11A	red
CYP2D6	pink
CSN2	thistle1
PHACTR1	grey
STATH	blue
TBCE	grey
HNRNPR	red
HTN3	darkgrey
HYDIN	darkmagenta
CPEB2	plum1
ZG16B	darkorange
HTN1	turquoise
MYO16	grey
PRSS22	greenyellow
ZNF436	orange
PRR27	grey
B3GALNT2	blue
TCEA3	pink
FMN1	cyan
GNG4	turquoise
ERC1	pink
ASAP3	darkslateblue
PTPRD	salmon
CALB2	magenta
CMTR2	grey
CTAGE1	grey
E2F2	violet
ID3	yellow
INO80D	grey
NDUFS1	grey
EEF1B2	darkturquoise
GPR1	darkgrey
ZDBF2	grey60
MT-ND1	lightsteelblue1
MT-ND2	green
MT-CO1	thistle1
MT-CO2	black
MT-ATP8	green
MT-ATP6	turquoise
NUTM2G	grey
MT-CO3	darkslateblue
MT-ND3	turquoise
FSCB	blue
MT-ND4L	lightcyan1
MT-ND4	turquoise
C9orf131	grey
MT-ND5	black
C7orf34	cyan
MT-ND6	black
MT-CYB	green
PPP1R2	cyan
NEK2	red
STARD7	brown
TDP2	grey
PAQR3	grey
HLA-DMA	purple
PRPF31	lightgreen
ZNF790	sienna3
TFPT	pink
OR52I1	midnightblue
OR7G2	darkolivegreen
PECR	grey
TMEM39A	grey
TMC4	maroon
ZNF671	lightsteelblue1
SEC16B	green
KIR2DL4	green
DDAH2	yellowgreen
CATSPERG	maroon
SLC38A2	greenyellow
POLR2I	darkorange
ZBTB44	grey
PCDHA7	lightcyan
PCDHA8	thistle1
ZSCAN4	greenyellow
SAMD15	royalblue
LONP1	grey
GAB1	greenyellow
SH3BP4	blue
FUCA2	steelblue
NPIPB6	pink
ZNF836	purple
C1QTNF6	maroon
JAKMIP1	turquoise
OSER1	purple
WDYHV1	darkgreen
ABRACL	thistle2
TUBB2B	orangered4
CIAPIN1	royalblue
ZNF880	mediumpurple3
CARM1	grey
ZNF788	tan
FAM168A	yellowgreen
ORM1	turquoise
TSHZ2	bisque4
TBCB	royalblue
FBXO36	orange
ZFP36L2	skyblue
GJE1	darkolivegreen
CDC42BPB	bisque4
VEGFD	black
ZDHHC17	lightcyan
ITGA2B	sienna3
GCFC2	steelblue
RRAGB	greenyellow
CNOT6L	floralwhite
F2	grey
NMUR2	darkgrey
ZNF578	grey
C11orf42	grey
RCAN2	cyan
MB21D2	grey
GRINA	magenta
HDHD3	skyblue
GOLT1A	magenta
MACROD1	grey
NUFIP1	tan
EMILIN3	grey
TMTC1	turquoise
ZNF83	grey
MOGAT1	grey
ZRANB1	darkslateblue
TMEM151B	grey
COL10A1	turquoise
PPOX	saddlebrown
ZBTB47	grey60
TMEM179	plum2
GRM6	grey
FZD2	grey
B9D2	lightyellow
SSTR4	midnightblue
UBIAD1	brown4
FAM170A	darkgrey
HEG1	yellowgreen
SRGAP2C	skyblue3
SCARA5	white
LHX2	grey
SLAMF8	pink
PRB2	grey
ZNF737	black
ZNF680	lightgreen
HSPA1L	greenyellow
EFHD2	darkorange
RBM12B	lightgreen
CGB3	green
ZNF600	salmon4
ANKRD49	thistle2
EFHB	pink
ZSCAN29	grey
GPSM3	palevioletred3
FAM180A	turquoise
GDF15	grey
OTUD3	darkorange
BEGAIN	turquoise
EFNA4	paleturquoise
NCKAP1	thistle2
FOXK1	cyan
BUD31	lightgreen
CEL	palevioletred3
TUBB1	grey
PRCD	turquoise
REG3G	darkgrey
RAB3IL1	green
EIF1	grey
SOX15	lightgreen
PGM2	yellow
SDF2	magenta
DCTN5	blue
GP6	black
C7orf73	salmon
DAZ3	grey
GBX2	tan
EZR	blue
PTGES3L	green
CEP135	red
WDPCP	grey60
DUXA	grey
EGFL8	saddlebrown
MARVELD3	thistle2
C5orf56	skyblue
SNTB1	mediumpurple3
RNF39	greenyellow
MMP13	black
ZNF695	red
PRDM8	lightyellow
PHYHIP	greenyellow
SPCS3	orangered4
ERMN	turquoise
C12orf40	white
ZNF581	mediumpurple3
APEH	lightcyan1
FCF1	darkgreen
PRAM1	cyan
SIDT1	blue
ATP6V1B1	turquoise
WDR92	yellow
MAN2B1	yellowgreen
HIST1H2BK	ivory
RRH	blue
TBCC	royalblue
CMTM6	skyblue
GXYLT2	turquoise
CT45A6	turquoise
QPRT	white
MORN2	brown4
NACA2	navajowhite2
LRRC53	salmon
OSCAR	turquoise
CTNNA1	darkred
ABI3	turquoise
PARM1	skyblue
TNFRSF18	plum1
SH3BGRL3	lightgreen
TENM4	lightcyan
ADRA2C	grey60
RDH5	grey
SDAD1	brown4
CYP21A2	grey
DDT	darkgreen
SRGAP2B	grey
ERRFI1	grey
GOLGA1	grey
BPIFC	black
SFMBT1	grey
ANKRD30A	grey
C1orf226	blue
PLBD2	magenta
CHRNB4	white
MKL1	grey
TTC9C	grey
IL2RG	darkolivegreen
ESRP1	floralwhite
PCGF1	purple
TARSL2	orangered4
TMEM43	pink
ALG1L2	grey
KRT19	grey
MAJIN	cyan
VIM	turquoise
RPGRIP1	grey
CD52	midnightblue
GOLIM4	turquoise
LGALS2	grey
PPP1R3E	turquoise
TMEM203	lightgreen
ZNF845	grey
RAP2B	grey
DENND2D	thistle2
SLCO4A1	greenyellow
MED1	tan
PDE4B	turquoise
MAD2L1BP	grey
CNOT3	brown
LRRC41	midnightblue
TBC1D10A	yellowgreen
GRAMD1B	turquoise
RDH13	pink
UQCRC1	white
ZNF598	darkgreen
C9orf152	black
ATP8B3	magenta
ZNF75D	grey
PGAP3	cyan
GAS2L3	red
ATP8B4	grey
TMEM167A	yellow
DHX34	grey
KIAA1210	grey
CYP2A6	black
BTF3	darkturquoise
ZKSCAN8	saddlebrown
GSDMA	greenyellow
C17orf47	darkolivegreen
MED13	grey
MBOAT7	magenta
ATRNL1	grey
NPTX1	brown
ZNRD1	grey
FAM72C	darkgreen
CLNK	palevioletred3
ADAMTS20	grey
PLGLB2	lightcyan
NCR3	grey
VSX2	grey
BARX2	darkorange2
AQP5	grey
PAPOLG	grey60
CRYAA	sienna3
FPGT-TNNI3K	grey
CES1	salmon
LRSAM1	grey60
TFIP11	grey
TUSC1	blue
PER3	grey
NSUN2	yellow
PON2	grey
UBA1	darkslateblue
MAF1	cyan
GTF2H4	lightcyan
MT1H	midnightblue
LRRC25	grey
RAB31	pink
MMEL1	greenyellow
IL18	darkred
DHRS4	darkgreen
MBNL3	violet
TSPAN1	darkred
KIF25	yellow
TMEM80	grey
TRIM39	grey
NNMT	orangered4
TMEM192	lightgreen
AMY2B	greenyellow
COL15A1	saddlebrown
FOLR1	turquoise
HLA-DRB1	saddlebrown
TNPO3	darkgreen
CFAP20	yellow
ZNF626	darkred
FKTN	pink
LHX9	grey
MFSD12	purple
GOLPH3	plum1
TG	mediumpurple3
LINC00238	grey
VARS	steelblue
UQCRH	darkgreen
FCRL6	magenta
CSE1L	steelblue
SFPQ	brown
AKNA	grey
CPNE9	grey
WSB2	darkmagenta
DXO	pink
DHX38	lightcyan1
IFNAR2	turquoise
SGCG	turquoise
RNF207	black
BTNL2	grey
TMEM253	grey
TRIP4	greenyellow
EPHA8	grey
LECT1	navajowhite2
SCG3	turquoise
THRB	darkorange
COX8A	red
VEGFC	magenta
CASP5	grey
FAM86B2	grey
TAMM41	green
AAMP	darkgreen
POLR1C	brown4
MDH1	steelblue
FDX1	blue
PDGFD	grey
RTKN2	steelblue
FIBCD1	mediumpurple3
HIST1H2BE	grey
KCND2	thistle1
ZNF2	salmon
COL21A1	lightyellow
KRTAP5-6	grey
VCX3A	salmon
ENAM	grey
RASL10B	turquoise
DAXX	tan
HERC4	grey60
MMP20	grey
GPX5	turquoise
HLA-DRA	turquoise
UBE2V2	red
SLCO1B3	grey
CNPY1	white
TBC1D3	darkgrey
PPP2R5B	magenta
TMEM134	yellowgreen
ZNF676	blue
SYNDIG1	midnightblue
AGK	darkturquoise
GOLGA6L10	greenyellow
C20orf144	grey
PLA2G2A	green
NXPH3	grey
ADCY10	grey
CLDN14	pink
PEAR1	white
WDR46	grey
VPS4A	grey
CCDC187	darkmagenta
ELFN1	grey
TINAG	grey
KCTD16	green
RPTN	darkgrey
DDX41	grey
ESAM	palevioletred3
MTF1	grey
CHRFAM7A	turquoise
HIST1H4C	grey
TSEN34	darkorange
RASEF	skyblue
EXOC3L2	grey
NEK7	bisque4
CASR	grey
ARPC1A	grey
C4A	mediumpurple3
KIAA1107	skyblue3
ABCB8	darkgrey
FLRT3	blue
WDFY4	turquoise
PCDHGB5	lightcyan
RNF113A	grey
HIPK2	grey
NKRF	blue
SNRPB	red
FAM169B	turquoise
B2M	skyblue3
MFSD9	lightcyan
DLGAP2	saddlebrown
HNF1B	grey
THSD1	pink
EME2	lightsteelblue1
SLC25A40	lightyellow
GSTM1	turquoise
NR0B1	grey
LMF1	plum2
CCT8	tan
DOC2B	turquoise
BIRC2	darkred
GBP1	darkolivegreen
NOXA1	thistle1
MSR1	turquoise
FAM19A5	grey
NLRP2	navajowhite2
BLOC1S1	darkorange
SLCO2B1	grey
TAP2	brown
SLC8A3	grey
TTN	lightcyan1
PRR23D2	grey
TAS2R8	grey
TULP4	bisque4
CLDN24	grey
FAM169A	darkgreen
GAL3ST2	bisque4
CDRT15	grey
ZNF213	paleturquoise
FMO1	grey
ATL1	ivory
PLEKHH1	turquoise
FAM71F2	grey
SCHIP1	grey
LAMC2	yellowgreen
TIAF1	blue
PLEKHN1	midnightblue
GSTT2B	turquoise
IL10RB	skyblue3
TSPAN11	pink
PRSS27	paleturquoise
AGBL1	orangered4
ARL14EP	green
NRAP	grey
NECAB1	bisque4
GAS8	grey
SLC10A3	midnightblue
NDOR1	royalblue
LRMP	lightgreen
ATM	green
PGBD3	navajowhite2
FKBP1A	skyblue3
THYN1	sienna3
RAB11A	black
FBXO31	pink
C17orf100	grey
PRB1	grey
TMEM123	lightgreen
PNPT1	yellow
STRADB	grey
INTS10	green
CLDN7	thistle2
IPPK	yellow
LTV1	yellow
KITLG	lightgreen
CLINT1	green
CD33	turquoise
INPP5K	bisque4
TPCN1	grey
COL4A3BP	grey
ACTN2	darkolivegreen
KIAA2012	grey
TTC39A	plum1
CDCA4	red
CPNE6	grey
SMURF2	maroon
SPINK2	blue
ULBP3	darkturquoise
PLCXD1	midnightblue
PKN2	grey
C11orf71	grey
PHACTR3	blue
SCAI	turquoise
PSMA4	red
LRRC28	purple
ACMSD	grey
AATK	grey
ANXA13	grey
GGCX	grey
CADM1	grey
CXorf51A	grey
MRPS15	red
SLC9A2	grey
ARSK	sienna3
ALDH1B1	darkgreen
ZHX2	magenta
RFPL4B	grey
ZNF846	purple
CHEK1	red
SEPSECS	grey
COLGALT2	lightsteelblue1
LRP2BP	turquoise
IDH3A	violet
KANK3	plum1
PTP4A1	yellow
C6orf136	grey
PPP2R3A	grey
VWA3A	midnightblue
SLC41A3	turquoise
FLOT1	black
KRT12	darkgrey
RSPO3	grey
LRRC70	grey
TEX22	grey
PPIL1	steelblue
YBEY	yellow
MYLK	grey
BSG	darkgreen
LIM2	grey
SLMAP	grey60
PIK3IP1	cyan
MAN2B2	orange
PPCDC	violet
NAF1	yellow
PCP4	black
ANKRD52	grey
TMEM64	blue
ERN1	plum2
CCR9	midnightblue
TMEM110	grey
HYLS1	red
KRT20	darkorange
GSTM4	pink
STK35	orange
YIF1B	white
CTAGE5	plum2
ACTG2	grey
GSTM2	purple
NID2	turquoise
GMCL1	grey
DCAF8L2	darkgrey
SEC24C	sienna3
CCRL2	grey
GABRR3	grey
FPGT	lightyellow
HHIPL2	turquoise
DGAT1	cyan
OR12D3	grey
LCP2	turquoise
RPS10-NUDT3	blue
PIK3R1	skyblue
LNP1	violet
HSPA1B	black
C1orf189	grey
PPP1R3C	orangered4
PCDH7	blue
SLAMF6	grey
ZFP57	greenyellow
ANK3	darkred
GPR182	grey
OR10C1	grey
LONRF3	grey
RBMS1	pink
ATP5SL	yellow
C19orf38	pink
METTL7B	thistle2
ING2	brown
CTCF	lightgreen
TCP11X2	grey
FTCD	sienna3
SWI5	grey
USP45	lightcyan1
DLGAP4	green
ADAM18	grey
OVGP1	saddlebrown
SMIM6	plum1
CASK	thistle2
CNST	pink
SPOCK1	turquoise
NAP1L2	orangered4
CHD7	grey
ABCA6	grey
USP47	blue
CYSLTR2	grey
ADTRP	turquoise
GP1BA	black
ZNF280A	grey
MMS19	orangered4
ZNF425	lightcyan
RER1	grey
PRSS58	grey
OCM2	grey
ZNF208	grey
ID1	thistle2
TMEM38A	magenta
CACNB3	thistle1
SORBS3	violet
TPX2	red
TRPM5	grey
PIAS3	orange
MUC2	darkolivegreen
TGM3	midnightblue
GOLGA8G	grey
ARHGAP36	turquoise
WISP3	grey
HEATR5B	purple
PRRT4	skyblue3
SPANXN5	grey
FAIM2	grey
PTPN14	turquoise
MLEC	grey
OTUD7A	grey
AMELY	turquoise
NLRP8	grey60
ITGAE	brown
NR2C2AP	brown
GPBAR1	grey
HIST1H2AL	grey
PTPRT	darkgrey
YY1	brown
ZNF596	salmon
ASB7	lightcyan
PNPO	violet
WDFY2	green
MAP10	lightgreen
NOS1AP	thistle2
ZBTB24	brown4
PRRC2B	grey60
SLC25A15	steelblue
KRT17	lightcyan
SETBP1	turquoise
IST1	saddlebrown
OPN1LW	midnightblue
FGF1	bisque4
ACBD6	brown
RFPL3S	mediumpurple3
RPS10	darkgreen
LIME1	grey
LENG1	grey
VEGFB	grey60
KIR2DL3	grey
VCAM1	darkolivegreen
HMCES	lightyellow
GRWD1	brown
TMIGD2	turquoise
CEP290	pink
LAMB3	plum1
YAF2	grey
INPP1	grey
LY6G5C	floralwhite
ANGEL1	salmon
TMEM230	turquoise
TPM1	grey
C5orf58	turquoise
COX7A2	darkturquoise
HLA-DPA1	turquoise
DCDC1	darkgrey
FAM209A	grey
LIPH	greenyellow
DESI2	grey
GEMIN6	yellow
TPT1	grey
RASGEF1B	skyblue
ZDHHC6	blue
SHQ1	tan
RPS26	violet
ZEB1	turquoise
AGAP1	violet
HIST1H2AK	black
KRTAP3-1	grey
SAT2	brown
LY6G6C	grey
ACSBG1	grey
PTGER1	cyan
TBC1D9B	lightcyan
CDYL2	grey
HOXD3	greenyellow
THOC2	lightcyan1
HSD17B8	grey
TGFB1	saddlebrown
L3MBTL4	turquoise
SMDT1	lightyellow
HDHD2	darkturquoise
EXOSC8	steelblue
ZNF658	grey
ZNF669	blue
SLC25A46	grey
GTF2A1	red
SH3GLB1	mediumpurple3
SLC35B4	salmon
EMID1	turquoise
LECT2	turquoise
GCKR	white
OR2J2	grey
METTL2B	grey
H6PD	sienna3
FAM35A	steelblue
HMGB2	red
FAM163A	grey
C12orf10	grey
GFOD1	turquoise
STX16	grey
HOXD9	grey
HLF	brown
BORA	yellow
PCBP4	green
TSNAXIP1	lightcyan
C11orf24	brown
MAGEA8	blue
CTSB	purple
PHF10	grey
FAM212A	grey
TTC3	purple
ELP6	tan
RNF24	magenta
SPATA33	brown
GYS2	grey
ZNF816-ZNF321P	grey
ELF4	grey
RNF146	purple
TP53BP1	saddlebrown
BCAM	orange
RPP25L	brown
HIST1H3J	lightcyan
CD3D	grey
HMGB3	lightyellow
NGEF	palevioletred3
ZFYVE26	darkslateblue
ATAD3A	brown4
GOLGA6L9	salmon4
POTEH	black
ARHGAP28	black
TNF	darkolivegreen
CNOT2	skyblue
DNALI1	darkred
BAZ2A	plum1
URM1	brown
FIG4	green
HIST1H3I	grey
EXOC2	sienna3
DSCC1	yellow
FZR1	grey60
HIST1H4L	black
HIST1H2AJ	grey
GSDMD	greenyellow
C14orf79	grey
FAM187A	skyblue
COQ3	red
LYNX1	maroon
PCBD2	violet
TBC1D19	magenta
ART3	navajowhite2
ZNF770	grey
NLRX1	maroon
NLRP7	grey
TMEM17	darkgrey
COL4A4	lightcyan
TRIM24	red
DPAGT1	purple
C6orf25	darkmagenta
SDHAF4	salmon
ARL14	darkorange2
MTRNR2L3	grey
C8orf59	red
TAS2R9	darkolivegreen
OR2W1	grey
THBD	turquoise
RP2	greenyellow
FOXRED2	royalblue
TMEM258	lightyellow
SLC22A5	floralwhite
RNF2	pink
ABCC1	darkred
OXSR1	green
CBX6	thistle2
SLC25A37	salmon4
ZSCAN21	magenta
HEMGN	navajowhite2
XRCC1	pink
MB21D1	brown
DAZ1	grey
AP1M1	green
PCNP	lightyellow
CHIC2	magenta
TUSC2	grey
TGFB2	lightsteelblue1
DRD4	mediumpurple3
ZCCHC7	turquoise
MRPL48	violet
ARMC6	brown
FAM110D	green
PDLIM2	yellow
KRTAP9-9	darkgrey
MTMR10	white
MYO9B	grey60
HAPLN4	turquoise
ATP6V0A2	brown
CHKA	darkorange2
CALU	pink
SOX4	paleturquoise
TYW1B	grey
DDR1	magenta
SLC35F5	black
GSE1	floralwhite
TSHB	thistle1
TUSC3	purple
LPXN	grey
TM9SF2	maroon
THAP10	yellow
EIF4ENIF1	lightgreen
RAD18	grey
TUBB8	darkmagenta
SAC3D1	brown
TSPAN15	midnightblue
CALR	turquoise
SYNE2	grey
ISOC1	red
LINC01207	darkred
SSX4	blue
PIK3R4	salmon
HIST1H2BN	midnightblue
RPL30	darkturquoise
PLA2G2D	grey
RAB25	thistle2
TFR2	grey
CSNK2B	tan
EFR3B	midnightblue
BNIPL	cyan
SPAG6	black
MCOLN2	tan
SLC7A7	magenta
POC1A	steelblue
RHBG	skyblue
CCDC24	ivory
FN3KRP	red
CST7	sienna3
SZT2	lightsteelblue1
PLA2R1	green
ARID1A	lightgreen
FAM160B2	darkslateblue
FAAP24	violet
FHAD1	darkmagenta
WBP1	cyan
PSMB7	brown
SMCHD1	yellow
CAPZA1	darkgreen
SPATA13	violet
BRD7	grey
XRCC2	yellow
ROM1	grey
IRGQ	grey60
RNF138	yellow
WWC1	royalblue
ERCC8	tan
CDADC1	grey
IQCJ	midnightblue
RNF168	greenyellow
TMEM218	brown
C19orf81	grey
CLSTN1	magenta
NLRP4	grey
RNASE8	turquoise
HBEGF	purple
HLA-E	cyan
ZNF343	grey
KMT5B	grey60
CRHR1	black
CTBP2	thistle2
HIBCH	green
SLC29A2	skyblue
ERMAP	grey
L2HGDH	red
UBAP1	greenyellow
C12orf45	red
FAM184B	darkgreen
INS	grey
PPP4R3B	floralwhite
TNFRSF1A	grey
HLA-DMB	turquoise
SOD1	red
BACH1	purple
ARHGAP27	skyblue
CHCHD10	steelblue
BRINP1	darkorange
MRPL53	lightyellow
CORO7-PAM16	plum2
CGNL1	darkred
MCCC1	grey
SLC24A3	violet
PTPN12	purple
SLC38A4	brown
KBTBD8	turquoise
PPARGC1A	grey
C4orf17	grey
APOM	lightgreen
ITPK1	floralwhite
PPIAL4E	black
TIA1	grey
CR1L	grey
UBL7	green
CACYBP	brown
HDAC8	grey
FNBP4	grey
UNC13B	grey
VIPAS39	turquoise
TACR2	grey
ENTPD1	grey
PSMB8	darkred
ZBED5	grey
FAAP100	magenta
MFHAS1	grey
ECHDC2	greenyellow
TMPRSS6	greenyellow
SLC12A7	skyblue
TTC31	turquoise
SYCE1	darkturquoise
CXCR3	green
YY1AP1	lightgreen
HMGCR	palevioletred3
DNAJC21	grey
GRHL2	floralwhite
OR51I2	midnightblue
OR5H2	turquoise
SEMA7A	grey60
CTAG1A	green
TBC1D9	darkslateblue
KIAA0391	grey
SMC5	blue
C2CD2	green
WIPF1	darkgreen
CREG2	grey
GSTA3	grey
OR1J4	darkolivegreen
C1orf21	saddlebrown
HTR3E	grey
MAP3K14	turquoise
AKR1A1	cyan
ATL3	violet
BLOC1S5	salmon4
LTA	sienna3
C7orf33	salmon
CORO1B	cyan
TMEM236	cyan
MTSS1L	grey
NPIPB5	lightgreen
LIFR	floralwhite
GNAT3	grey
C1orf53	brown4
ZNF727	lightgreen
FRY	skyblue3
CD38	grey
POLR2M	darkgreen
B3GALT2	grey
MESP1	turquoise
DPP9	yellowgreen
LINS1	grey
NFASC	sienna3
SPG7	grey
YEATS2	turquoise
LPO	black
MGAT5	grey60
SOCS1	green
C3orf14	lightcyan1
AMOTL2	darkgrey
POLR1A	brown
IP6K2	turquoise
FRRS1	darkorange2
WDR33	darkgreen
CD14	plum2
PHOX2B	grey
MYH9	grey
CLCN5	paleturquoise
NSDHL	grey
IL13RA2	turquoise
DPF1	brown
EDN2	grey
MCCD1	grey
CABIN1	darkorange
PBX2	saddlebrown
TAS2R43	grey
GLYCTK	brown
ACPP	midnightblue
CXorf49B	grey
H1FX	darkgreen
ZNF443	grey
CRAT	cyan
NFKBIZ	black
COMMD7	floralwhite
TMTC4	grey
CCNT2	blue
TMEM191C	midnightblue
TNIP3	grey
LZTS1	black
IL36G	orange
SHC2	lightcyan
YTHDF1	lightcyan
PCNX3	lightsteelblue1
LAYN	darkgrey
ZMAT3	pink
DDA1	darkgrey
TBC1D26	sienna3
CYP2E1	darkslateblue
STUB1	royalblue
TMED6	grey
S100A2	grey
C6orf89	purple
FAM182B	grey
GKN1	midnightblue
ZNF33A	grey
NAXE	red
CNTNAP2	turquoise
LRRC71	grey
GAD1	purple
LGALS9B	grey
NFKBIL1	maroon
CCIN	turquoise
TMCC2	lightcyan
REST	grey
ZNF573	green
ZNF426	grey
C3orf80	lightcyan1
HBG2	mediumpurple3
TM4SF1	skyblue
EIF2AK3	cyan
PRSS53	grey
CPEB4	green
KLK7	blue
LARP4	darkgreen
CREB3L1	green
COMTD1	blue
GNAI2	green
PANK1	blue
GNAI3	blue
NME1-NME2	lightgreen
CACNA2D4	grey
IDE	lightgreen
FFAR4	lightgreen
ZBTB12	lightgreen
EDAR	grey
SF3B2	blue
SLC39A7	cyan
CADM3	turquoise
DHFR2	grey
FCAMR	grey
GPRASP2	green
TAS2R1	grey
WFDC1	grey
CPSF2	yellow
NUP188	yellow
OR1L8	turquoise
ASTL	grey
ZFYVE21	grey
CCDC74A	cyan
ADAMTSL5	magenta
GHITM	floralwhite
EVX2	midnightblue
BTBD6	skyblue
KLHL6	grey
SLC35B2	yellowgreen
MKNK1	grey
CYP26B1	greenyellow
SLC25A52	grey
CLDN8	black
ZHX1	brown
GUCY1A2	yellow
CFHR1	purple
TRIM31	skyblue
AMER1	blue
AS3MT	turquoise
RPS11	darkturquoise
OMA1	grey
NOA1	midnightblue
MPV17L2	lightsteelblue1
ARHGAP39	lightcyan
PRR7	grey
UBE4A	grey
GSS	darkturquoise
UNC93A	blue
FERMT1	grey
SERF2	darkgreen
CLCN2	grey
CEND1	lightsteelblue1
FCRLA	mediumpurple3
TUBB	red
C19orf84	darkgrey
OSR2	darkgreen
FAM193B	saddlebrown
ZNF569	turquoise
SLAIN2	grey
STX2	orangered4
SH2D6	grey
LIN7C	grey
MIER1	purple
SPACA6	grey60
ASPDH	mediumpurple3
TRMT1	tan
C1GALT1C1	black
GTF2H5	grey
POLDIP2	brown
CYC1	darkorange
UGT1A4	grey
CNTN2	midnightblue
GDA	grey
NPPB	lightcyan
CD58	bisque4
SPHK2	blue
RPL36AL	lightyellow
C8orf88	grey
TAS2R14	grey
CHCHD1	ivory
PCDHGB6	lightsteelblue1
NCAPD3	yellow
SEC23IP	darkturquoise
C3orf52	sienna3
KCNAB2	sienna3
FAM127C	ivory
PRRT1	midnightblue
KLK8	orange
TMEM178A	plum2
PRR3	grey
PLK3	purple
TRIM59	red
TMEM26	grey
ALDH9A1	midnightblue
TMSB15A	darkolivegreen
AP2A2	grey60
IFNL2	grey
EDNRA	skyblue
LAD1	blue
MBD4	lightyellow
TMEM14C	royalblue
GALNS	grey
SOX7	blue
FBXW2	brown
XYLB	yellow
LAMA5	thistle2
PPP1R11	black
ADGRL4	greenyellow
IYD	grey
CA5B	skyblue3
PCDHGB4	grey
TRIM15	skyblue
STXBP5L	blue
PHEX	grey
CST2	darkgrey
DIRAS1	purple
EEF2K	white
LZTR1	darkslateblue
CTDP1	lightcyan
NUDCD2	lightyellow
CA13	grey
BMP4	lightyellow
SH3PXD2B	darkslateblue
BTBD17	grey
ARAF	skyblue
LRCH1	turquoise
NELFCD	lightcyan1
ZNF740	bisque4
TRIM21	grey
LRRC29	purple
CCDC151	maroon
RNF5	grey60
NBPF9	sienna3
FANCI	steelblue
EFNB2	royalblue
CCDC186	purple
MPRIP	skyblue
HSPA9	yellow
WDR27	turquoise
RXFP3	grey60
RAB3A	orangered4
TTLL7	grey
RMI2	red
KIF12	turquoise
SEC31B	turquoise
ARID4A	pink
ZNF670	yellow
STX19	grey
SCLY	tan
FAM221B	black
COLEC10	greenyellow
2017-12-01	orangered4
WDR1	darkorange
DCN	navajowhite2
MAS1L	grey
DDX6	darkred
NUDT12	salmon
NSUN3	grey
LIPF	grey
S1PR2	thistle1
PTK7	turquoise
NCBP2	green
PHLPP2	darkorange
CD5	grey
LINC00935	grey
TMPO	red
ASB8	grey
RDH12	black
NHSL2	turquoise
PDSS2	grey
GHSR	navajowhite2
VDAC2	steelblue
ANAPC16	red
PDE4C	orangered4
GRK1	royalblue
TXK	darkorange
ACP6	orange
FIS1	darkorange
HTATIP2	paleturquoise
CEP120	salmon4
ARHGEF2	grey
EDEM2	skyblue3
MAGEB17	turquoise
ZNF703	turquoise
SEMA6A	darkgrey
CXCR4	green
TET1	grey
ELF5	black
FXR2	grey
CACNA2D1	darkturquoise
COG7	plum1
SSH1	plum1
DHX15	brown
ZC3H11B	lightgreen
KRI1	lightyellow
HOMEZ	grey
MSMB	grey
GOLGA8B	grey
AQP11	lightsteelblue1
TRIM40	grey
RGAG4	grey
FBXL22	brown
CHGB	grey
C19orf43	royalblue
CCNF	red
CD177	orange
PLXNA1	orange
NRM	red
TMEM126A	tan
ACAA2	turquoise
FKBPL	grey
COMMD3	grey
TNP2	midnightblue
INTS6	grey
KHNYN	salmon4
ARHGEF6	grey
TRPV6	grey
TFAP4	yellow
TLN2	green
NPAS1	yellowgreen
SLC30A8	darkgrey
TFPI2	turquoise
DPEP3	navajowhite2
CCDC43	yellow
OGFOD2	paleturquoise
SSBP1	steelblue
OLIG2	white
TARS2	grey
FAM3D	black
RMDN2	magenta
FAM166A	grey
TMEM249	grey
AQP2	grey
RNF32	grey
C17orf98	turquoise
SNX17	royalblue
MYH14	maroon
TNMD	darkgrey
DSTYK	greenyellow
NDUFS4	darkturquoise
NAPA	lightsteelblue1
TRPV1	grey
L3HYPDH	turquoise
SERINC4	grey
QSOX1	lightcyan
RWDD2B	red
FAM196A	white
CMTM7	grey
MRTO4	brown
MAPK15	skyblue3
GPRIN1	blue
IDUA	thistle1
CHRNA6	darkgrey
CCDC14	grey
KANSL2	brown
ATXN10	salmon
SMOC2	darkolivegreen
SPACA7	black
TCEAL9	turquoise
CD22	grey
CRYZL1	grey
TBX22	turquoise
TRAPPC6A	cyan
ADNP2	steelblue
STK25	grey60
NUP62CL	darkturquoise
LAMTOR5	grey
TMEM221	magenta
ABL2	turquoise
GARS	cyan
STX11	grey
EGR3	grey
STAG2	darkturquoise
AGBL5	white
TOP3A	tan
GTF2H2	tan
CFAP157	grey
TFCP2	violet
SARAF	purple
PYROXD1	grey
IFNL1	grey
PRSS3	white
MAPK8	grey
HIST2H2AA3	midnightblue
FAHD2A	grey
C1orf27	darkslateblue
LRRC37A3	grey
LTB	darkgrey
ATRN	white
STARD9	turquoise
TCF25	grey
POLR2B	lightgreen
ADGRF5	darkolivegreen
ZC3H8	tan
IFT43	skyblue3
SNX19	paleturquoise
CRKL	brown
CYP2R1	greenyellow
CD200	magenta
DNAAF3	lightcyan1
HMGN5	tan
RPA2	yellow
RPF1	yellow
STAT5A	skyblue3
CPNE4	magenta
SGO1	grey
PRAMEF19	darkgrey
SEL1L3	yellowgreen
DNAL4	plum1
SERINC1	darkslateblue
C21orf62	grey
MKNK2	palevioletred3
TRAPPC13	blue
RBM34	blue
TMEM167B	purple
TMBIM1	plum1
MANEAL	turquoise
OR2A4	grey
PTPN4	purple
VPS52	grey
CHCHD3	yellow
BTN3A3	purple
ABRA	skyblue3
FGGY	turquoise
USP26	grey
ECHDC1	tan
PBDC1	brown
RNH1	grey
LYN	thistle2
FAM167B	maroon
ZBTB25	grey
KLRC4-KLRK1	grey
CEACAM7	grey
MOSPD1	paleturquoise
CYP2A7	turquoise
SCAMP5	grey60
LCK	darkmagenta
STMND1	grey
A2ML1	grey
INPP5E	thistle1
EHHADH	salmon
ALDH3B2	floralwhite
BBS5	grey
AKAP5	yellow
C1orf194	grey
RIPK2	skyblue
PAQR6	bisque4
SH3GL3	turquoise
CCDC57	grey
MEGF11	grey
PRPF40B	purple
CCDC33	plum2
C6orf106	greenyellow
EVI5L	yellowgreen
POLDIP3	tan
FAM204A	royalblue
PEX19	plum1
C9	darkolivegreen
COL4A3	darkgrey
ZNF274	grey
RNF122	darkslateblue
MNX1	grey
BFSP1	lightgreen
SMAD7	bisque4
TIPRL	grey
METTL26	blue
POU4F2	grey60
FRMPD1	grey
PTMS	blue
HOXD11	grey
HSPA1A	greenyellow
URGCP-MRPS24	salmon
ACOXL	grey
BAHCC1	lightgreen
ZNF649	brown
NHLRC3	pink
BRF1	lightgreen
ELAC1	brown
TNNI3	blue
ADPRHL1	green
MDFI	magenta
ISCA2	orange
TEX13A	grey
ARL4C	lightcyan
UBE4B	palevioletred3
CRYBG3	yellow
SNX14	grey
GRAMD1C	grey
CC2D1B	thistle1
WTIP	turquoise
SNN	magenta
CD84	darkolivegreen
TLDC2	grey
STIM1	grey
2017-03-06	grey60
BRD1	black
ZNF528	grey
DBI	blue
PAM16	brown
AANAT	white
TAS2R19	turquoise
SHE	white
CWC27	darkturquoise
HIST2H2BE	maroon
MYLIP	skyblue
ELL3	grey
TAS2R50	grey
CCDC107	grey
BRIP1	red
FAM72A	red
RNASET2	salmon
EPS8	darkorange2
TECTB	turquoise
ADAMTS14	lightyellow
TUT1	turquoise
ZNF177	grey
MTOR	grey
PGLS	maroon
KLF6	lightcyan
CRIP2	darkmagenta
CDON	saddlebrown
NANOG	grey
WIZ	royalblue
ARHGAP12	skyblue
ERAL1	yellow
CNNM4	plum1
CDK20	pink
IFT22	royalblue
AFDN	black
FUT2	thistle2
NLK	turquoise
MROH1	paleturquoise
TLX2	cyan
TMEM87B	grey60
OSBPL1A	grey
APOL2	yellowgreen
PHF2	skyblue
VKORC1	turquoise
NLRP1	saddlebrown
S100A5	blue
PRRC2A	green
MYO1G	navajowhite2
HIST1H1B	grey
HIST1H2BM	grey
TFCP2L1	grey
AKR1B15	darkred
TMEM242	grey
IDI2	midnightblue
PRKAR1A	purple
XAB2	green
MYF6	grey
OR7D2	turquoise
IFNA5	midnightblue
SPRED2	grey
DERA	red
SYCE3	sienna3
HVCN1	midnightblue
PTPRM	bisque4
DCP1B	grey60
C6orf15	darkgrey
RNPS1	brown
MAGEB16	darkolivegreen
HIST1H4K	grey
MALSU1	tan
CCDC134	lightyellow
LGALS3BP	yellowgreen
PLEKHO1	sienna3
HIST1H2AM	darkgrey
CDIP1	lightcyan
COLEC12	midnightblue
NUMA1	skyblue
DAZL	grey
BAD	grey
NCBP3	turquoise
C8orf89	plum2
SIPA1L2	grey
PEG3	grey
ZNF112	tan
PCSK7	lightsteelblue1
ZBTB5	skyblue3
RXFP1	grey
CFB	greenyellow
TRDN	lightyellow
C5orf24	bisque4
WHRN	sienna3
CBFB	tan
CDKN2AIPNL	lightyellow
CACNG8	purple
AGO3	green
TBX1	black
NBPF11	grey
MRPL40	brown
MYBL1	yellow
TOMM5	yellow
ERVMER34-1	yellow
PROZ	grey
ZIM2	brown
NUP93	steelblue
SETD7	grey
DMRTB1	turquoise
NAPEPLD	grey
PROB1	darkorange
MDM2	grey
PRB3	darkorange2
B3GNT4	grey
ITGB3	darkslateblue
CSF1	greenyellow
CDK8	green
LRBA	darkred
CCDC83	grey
WNT9A	midnightblue
PCDHGC3	skyblue3
MYOG	orangered4
TSGA10	turquoise
PCF11	lightcyan1
MFSD14A	darkmagenta
NMT2	turquoise
SPATA32	saddlebrown
PRIMPOL	yellow
PLK2	ivory
NR1D2	turquoise
SLC16A11	greenyellow
NCOR1	darkorange
RHBDL3	turquoise
SLC9A7	mediumpurple3
SRCIN1	thistle1
LAMC1	grey
SAMD12	paleturquoise
ZBED6CL	grey
LEKR1	blue
CEBPA	turquoise
MLXIPL	plum1
DEFB125	turquoise
APITD1	violet
SYNDIG1L	plum2
TNFRSF25	grey60
CFAP53	pink
PRCP	palevioletred3
DPCR1	darkgrey
IL4	black
PKN3	darkturquoise
TXNDC11	grey
VN1R1	green
SPATA31A6	grey
MKKS	grey
ST3GAL5	greenyellow
UGT2B15	brown
TMA7	steelblue
ANKRD40	grey
TMEM55B	paleturquoise
P2RY10	turquoise
CAPN8	lightyellow
PLAC8L1	blue
TIGD5	lightcyan
TRAF6	grey
ALX4	turquoise
RGPD1	grey
NUP88	yellow
C5AR1	darkmagenta
DISP2	orangered4
CREBL2	purple
ZNF182	grey
HMGB1	red
ZNF551	brown
CEBPG	plum2
YPEL2	pink
ARHGAP9	darkslateblue
MRM2	brown
ZNF134	lightsteelblue1
MTHFS	darkred
MYOM2	grey
CPO	salmon
NHLRC2	lightgreen
RWDD4	darkorange2
PSMD9	blue
RASAL1	plum1
SEMA4B	orange
HOXD10	black
KRTAP16-1	navajowhite2
ZNF621	grey
RGS7	violet
PRR15L	brown
FOXE3	grey
SEC24B	grey
NBPF26	grey
PIGB	grey
CTXN2	grey
PCDHB4	lightgreen
CSPP1	lightgreen
GPR65	turquoise
EFTUD2	brown
TMEM206	grey60
GMPPA	pink
NELFE	black
TMEM57	thistle1
MED30	blue
CTNND2	turquoise
NOTCH1	green
PSG4	grey
HECA	purple
RPH3AL	darkred
LSM2	red
RPL7L1	brown4
INSIG2	maroon
LHPP	palevioletred3
SPARCL1	bisque4
DHX58	greenyellow
WWP2	blue
STARD13	salmon
CTU2	grey
SCNN1D	saddlebrown
CA12	salmon
TNFSF11	grey
DUSP27	darkturquoise
KPNA1	darkgreen
RASA2	green
SH3BP1	salmon
IER3	thistle1
S100A16	grey
TCAF2	yellow
IL6	darkolivegreen
MRPL22	yellow
SENP5	grey
C16orf74	grey
ZNF311	lightgreen
GRIN3B	plum2
ZCCHC18	turquoise
F2RL3	pink
SAMHD1	floralwhite
EPHA3	steelblue
ADGRF1	floralwhite
GEMIN2	tan
KCNB1	grey
GTPBP4	tan
PTPN6	orange
MMP23B	orangered4
KIAA0586	red
KALRN	yellow
ADH1A	grey
ISYNA1	bisque4
PSMD1	lightgreen
SCNM1	grey
ZNF763	plum2
CTSZ	grey60
HSPA14	yellow
POTEG	navajowhite2
NKX6-1	skyblue3
DIRAS3	grey
METTL8	tan
PMPCB	lightcyan1
PDE6H	grey
CUL5	darkred
NFX1	blue
PROC	yellowgreen
CHADL	grey
NAALADL1	grey
CHCHD6	darkturquoise
ZNF709	pink
POR	thistle2
ANXA6	green
WHAMM	grey
ARSE	green
ARHGEF39	red
RFK	greenyellow
STH	black
CHD4	thistle2
LAMA4	grey
OBSL1	lightcyan
MAFF	saddlebrown
PDIA2	white
RHOA	salmon
SLX4	darkgreen
STX3	paleturquoise
CFAP126	grey
GJB1	grey
SIT1	lightgreen
CATSPERD	midnightblue
MNT	purple
BRD2	lightsteelblue1
ORAOV1	royalblue
RNF26	red
MRPS2	tan
SLC35G3	black
AGAP9	salmon
TNFSF13	skyblue
TUBE1	white
PLA2G3	grey
ZNF66	grey
TNFRSF10C	purple
PPP6R2	pink
MUC21	bisque4
COMMD1	darkturquoise
TTBK2	purple
WRB	brown4
NPC2	plum1
UFD1L	brown
BCAT2	salmon
RPL10A	darkturquoise
MEST	darkorange
TNFRSF10B	salmon4
ATG4D	darkgreen
SETD9	red
DHRS4L2	darkgreen
CHL1	grey
ARL5B	grey
ZNF233	magenta
SERPINF2	greenyellow
TNFSF14	lightyellow
UBE2R2	greenyellow
FABP12	grey
TSPAN19	turquoise
DCTN1	orangered4
PLXNB2	paleturquoise
C6orf10	grey
OTOGL	turquoise
SCAF1	grey
SPIB	grey
GLI1	darkgrey
FABP9	grey
IGF2R	grey60
USP36	blue
SMIM4	darkturquoise
USP50	grey
UBAC2	plum1
MRS2	violet
RNASEH2C	yellow
CPEB1	turquoise
PLPPR2	pink
RCOR1	darkred
GNL1	sienna3
GPM6B	grey
RABGGTB	darkturquoise
ACSL5	turquoise
CARD11	pink
CSNK1G2	ivory
IFNL3	darkgrey
SLC44A1	darkred
TLL1	turquoise
TMEM219	cyan
SSX7	grey
GGACT	grey
ERICH2	grey
ZNF749	red
SYNRG	saddlebrown
FAM207A	darkorange
TM6SF1	white
ATF4	purple
PTDSS2	pink
HSPA4L	yellow
PPP2CA	royalblue
RBPMS	blue
KHDC1L	lightyellow
SCN11A	grey
DIAPH3	steelblue
HLA-DQA1	lightcyan
PLPPR3	grey
AZI2	turquoise
MGAT2	grey
SCOC	darkolivegreen
GLIS2	grey
SPRR2A	turquoise
HS3ST6	black
RRP1	brown4
TBC1D3B	navajowhite2
SLAMF7	royalblue
TIMM17B	darkred
SLC25A38	grey
NALCN	brown
VGLL3	yellowgreen
KIFC1	red
CHST10	turquoise
TBC1D10C	black
RNF19A	thistle1
DNAJB14	plum2
NSA2	darkgreen
RBP1	white
ARHGEF9	green
C14orf1	midnightblue
KCNH5	sienna3
MAP4	pink
MYO1D	lightcyan
NARFL	bisque4
TSPAN32	orange
ZNF653	lightsteelblue1
FNTA	grey
DGAT2	turquoise
NPIPA3	black
FZD8	grey
ENAH	blue
NSMCE4A	violet
STK17B	pink
CCL20	turquoise
CWF19L2	skyblue
CS	darkorange
OR2H2	white
ADGRA3	thistle2
TMIGD1	green
GTF2IRD2	grey
CPA5	grey
SMARCD3	pink
NOL4L	pink
HSD11B2	darkorange
PRPF4	steelblue
TTL	lightcyan
TCF4	salmon
GPRASP1	turquoise
SOCS6	ivory
SPOP	grey
FEV	grey
CARNS1	black
EPN3	floralwhite
OPRL1	darkslateblue
NLGN2	grey60
PNPLA7	darkslateblue
BCR	darkred
GNG2	turquoise
RAB11FIP1	maroon
CDH20	turquoise
SUGP2	green
DAP	orangered4
DEFB126	grey
PGC	grey
DDIT4L	darkgreen
CD36	grey
SUPT5H	darkslateblue
SHH	blue
SMARCA4	tan
ZNF419	skyblue3
POGK	royalblue
RIMS3	pink
BRI3	midnightblue
SYN2	grey
MTRNR2L10	darkolivegreen
GPSM2	lightyellow
IL31	grey
FIBIN	turquoise
GRK2	darkred
HAO1	grey
KRTAP5-1	thistle1
[truncated: 15,866 more rows]

## Sheet: Table S2. A549 EMT gene modules
Gene	Module
RYBP	grey
FOXO6	grey
INPP5D	grey
SERTAD4	purple
SLC16A1	grey
KAT6B	darkorange2
HHAT	violet
SURF6	navajowhite2
RPS6KA1	grey
NDUFA10	palevioletred3
ZNF445	grey
PADI1	mediumpurple3
MED22	grey
ZNF852	grey
PADI3	turquoise
PADI4	grey
ZKSCAN7	grey60
RPL7A	grey
RCC2	yellow
ZNF660	grey60
SURF1	grey
ATG16L1	grey
ZNF197	cyan
SURF2	grey
ZNF35	grey
SURF4	brown
ZNF502	bisque4
ZNF501	skyblue3
KIAA1143	thistle2
STKLD1	grey
REXO4	grey
KIF15	grey
SAG	grey60
TMEM42	plum2
TGM4	grey
DGKD	steelblue
ADAMTS13	grey
ZDHHC3	grey
CACFD1	grey
SLC2A6	brown
BCL7A	pink
MLXIP	blue
HNRNPCL1	turquoise
BCL2L14	paleturquoise
RASA3	darkred
PRAMEF2	grey
PRAMEF4	grey
PRAMEF7	magenta
PRAMEF6	tan
PRAMEF25	grey
LRP6	grey
CCDC84	black
PRAMEF9	salmon4
RPS25	grey
PRAMEF8	tan
MANSC1	brown4
PRAMEF15	grey
BORCS5	red
DUSP16	grey
TRAPPC4	grey
LEUTX	grey
DYRK1B	cyan
HYOU1	purple
FBL	saddlebrown
PSMC4	darkslateblue
ZNF546	skyblue3
ZNF780B	pink
ZNF780A	grey
VPS11	green
HMBS	grey
SLC37A4	grey
ATAD1	grey
CTIF	blue
KLLN	pink
PTEN	thistle2
FRG1	mediumpurple3
FAT3	darkred
MAP4K1	purple
DPP6	turquoise
IBTK	white
MAGI1	steelblue
EIF3K	grey
TPBG	darkred
ACTN4	lightgreen
SLC25A26	grey
LGALS7B	grey
LGALS7	grey
LGALS4	grey
LRIG1	darkorange2
ECH1	plum1
HNRNPL	mediumpurple3
RINL	darkgrey
SIRT2	yellow
NFKBIB	brown
CCER2	pink
SARS2	grey
MRPS12	darkgrey
FBXO17	grey60
FBXO27	saddlebrown
CAPN12	saddlebrown
MGAT4C	grey
ACR	lightgreen
MUC6	grey
OR5P3	grey
GOLGA8Q	grey
MUC5AC	turquoise
EIF3F	thistle1
NDUFA6	royalblue
SCG5	darkred
TCF20	yellow
GREM1	darkred
GOLGA8J	grey
GOLGA8N	grey
ARHGAP11A	lightsteelblue1
CYP2D6	greenyellow
PRSS21	sienna3
PHACTR1	grey
TBCE	darkslateblue
HNRNPR	darkslateblue
HTN3	grey
HYDIN	skyblue
CPEB2	pink
ZG16B	darkgrey
HTN1	yellow
MYO16	turquoise
PRSS22	turquoise
ZNF436	darkorange2
PRR27	darkred
B3GALNT2	violet
TCEA3	grey
FMN1	mediumpurple3
GNG4	lightyellow
ERC1	yellow
ASAP3	grey
PTPRD	thistle2
CALB2	lightyellow
CMTR2	grey
CTAGE1	grey
E2F2	turquoise
ID3	grey
INO80D	greenyellow
NDUFS1	midnightblue
EEF1B2	thistle1
GPR1	bisque4
ZDBF2	cyan
MT-ND1	grey60
MT-ND2	red
MT-CO1	green
MT-CO2	paleturquoise
MT-ATP8	navajowhite2
MT-ATP6	paleturquoise
NUTM2G	darkorange
MT-CO3	skyblue3
MT-ND3	darkgrey
FSCB	turquoise
MT-ND4L	paleturquoise
MT-ND4	red
C9orf131	greenyellow
MT-ND5	red
C7orf34	sienna3
MT-ND6	grey
MT-CYB	ivory
PPP1R2	grey
NEK2	lightsteelblue1
STARD7	grey
TDP2	bisque4
PAQR3	grey
HLA-DMA	lightcyan
PRPF31	darkslateblue
ZNF790	grey
TFPT	grey
OR52I1	grey
PECR	plum1
TMEM39A	grey
TMC4	magenta
ZNF671	grey60
SEC16B	grey
KIR2DL4	tan
DDAH2	darkmagenta
CATSPERG	grey
SLC38A2	lightyellow
POLR2I	midnightblue
KIR3DL1	sienna3
ZBTB44	yellowgreen
PCDHA7	grey
PCDHA8	cyan
ZSCAN4	grey
SAMD15	grey
LONP1	navajowhite2
GAB1	steelblue
SH3BP4	black
FUCA2	grey
NPIPB6	yellowgreen
ZNF836	grey
C1QTNF6	darkorange2
JAKMIP1	grey
OSER1	grey
WDYHV1	grey
ABRACL	grey
TUBB2B	violet
CIAPIN1	royalblue
ZNF880	grey
CARM1	lightgreen
ZNF788	darkorange
FAM168A	steelblue
ORM1	magenta
TSHZ2	grey
TBCB	orange
FBXO36	grey
ZFP36L2	ivory
GJE1	tan
CDC42BPB	darkorange
VEGFD	lightcyan
ZDHHC17	darkgreen
SAA4	darkturquoise
ITGA2B	tan
GCFC2	midnightblue
RRAGB	grey
CNOT6L	yellow
F2	brown
NMUR2	salmon4
ZNF578	grey
C11orf42	grey
RCAN2	grey
MB21D2	grey
GRINA	greenyellow
HDHD3	grey
GOLT1A	plum2
MACROD1	floralwhite
NUFIP1	grey
EMILIN3	midnightblue
TMTC1	lightcyan
ZNF83	grey
MOGAT1	darkturquoise
ZRANB1	green
TMEM151B	grey
COL10A1	grey
PPOX	brown4
ZBTB47	blue
TMEM179	black
GRM6	darkorange
FZD2	grey
B9D2	darkgrey
SSTR4	grey
UBIAD1	floralwhite
FAM170A	grey
HEG1	paleturquoise
SRGAP2C	grey
SCARA5	black
LHX2	grey
SLAMF8	grey
PRB2	grey
ZNF737	grey
ZNF680	green
HSPA1L	grey
EFHD2	lightcyan
RBM12B	skyblue3
CGB3	grey
TARM1	turquoise
ZNF600	lightgreen
ANKRD49	grey
EFHB	grey
ZSCAN29	darkgreen
GPSM3	grey
HLA-DOA	bisque4
FAM180A	grey
GDF15	turquoise
OTUD3	grey
BEGAIN	lightyellow
EFNA4	thistle1
NCKAP1	yellow
FOXK1	blue
BUD31	brown
CEL	grey
TUBB1	grey
PRCD	black
RAB3IL1	turquoise
EIF1	darkgreen
SOX15	navajowhite2
PGM2	lightcyan
MPPED2	grey
SDF2	grey
DCTN5	lightgreen
GP6	red
C7orf73	blue
GBX2	salmon
EZR	plum1
PTGES3L	purple
CEP135	white
WDPCP	greenyellow
EGFL8	grey
MARVELD3	salmon
C5orf56	grey
SNTB1	grey
RNF39	darkred
MMP13	darkred
ZNF695	plum1
PRDM8	lightyellow
PHYHIP	grey
SPCS3	grey
ERMN	black
C12orf40	darkolivegreen
ZNF581	cyan
APEH	grey
FCF1	purple
PRAM1	grey
DYDC1	grey
SIDT1	navajowhite2
ATP6V1B1	grey
WDR92	paleturquoise
MAN2B1	cyan
HIST1H2BK	midnightblue
RRH	grey
TBCC	skyblue3
CMTM6	darkolivegreen
GXYLT2	blue
QPRT	royalblue
MORN2	grey
NACA2	grey
LRRC53	sienna3
OSCAR	grey
UGT1A9	grey
CTNNA1	purple
ABI3	grey
PARM1	royalblue
TNFRSF18	salmon4
SH3BGRL3	violet
TENM4	darkred
ADRA2C	purple
RDH5	lightyellow
SDAD1	mediumpurple3
CYP21A2	brown4
KIR3DL3	tan
DDT	royalblue
SRGAP2B	grey
ERRFI1	salmon
GOLGA1	skyblue3
SFMBT1	midnightblue
ANKRD30A	turquoise
C1orf226	orange
PLBD2	yellow
CHRNB4	grey
MKL1	darkorange
TTC9C	grey
IL2RG	tan
ESRP1	lightcyan
PCGF1	grey
TARSL2	blue
TMEM43	cyan
ALG1L2	sienna3
KRT19	darkgrey
MAJIN	grey
VIM	blue
RPGRIP1	midnightblue
CD52	grey
GOLIM4	purple
LGALS2	grey
PPP1R3E	pink
TMEM203	grey
ZNF845	grey
RAP2B	turquoise
DENND2D	grey
SLCO4A1	turquoise
MED1	ivory
PDE4B	cyan
MAD2L1BP	orange
CNOT3	ivory
LRRC41	orange
TBC1D10A	lightgreen
GRAMD1B	darkred
RDH13	ivory
UQCRC1	brown
ZNF598	grey60
C9orf152	grey
ATP8B3	grey
ZNF75D	grey
PGAP3	darkred
GAS2L3	lightcyan
ATP8B4	turquoise
TMEM167A	grey
DHX34	grey60
KIAA1210	grey
CYP2A6	grey
BTF3	saddlebrown
ZKSCAN8	green
GSDMA	darkorange
C17orf47	grey
MED13	yellow
MBOAT7	greenyellow
ATRNL1	grey
NPTX1	steelblue
ZNRD1	grey
CLNK	grey60
ADAMTS20	turquoise
PLGLB2	violet
BARX2	white
AQP5	black
PAPOLG	darkgreen
CRYAA	grey
FPGT-TNNI3K	grey
CES1	grey
LRSAM1	red
TFIP11	magenta
TUSC1	grey
PER3	brown4
NSUN2	saddlebrown
PON2	grey
UBA1	yellow
MAF1	darkolivegreen
GTF2H4	grey
MT1H	skyblue
LRRC25	turquoise
RAB31	floralwhite
MMEL1	grey
IL18	darkgrey
DHRS4	plum1
MBNL3	grey
TSPAN1	darkgrey
KIF25	pink
TMEM80	magenta
TRIM39	grey
NNMT	darkred
TMEM192	grey
AMY2B	thistle1
COL15A1	grey
FOLR1	grey
TNPO3	palevioletred3
CFAP20	grey
ZNF626	grey
FKTN	paleturquoise
LHX9	grey
MFSD12	purple
GOLPH3	saddlebrown
TG	grey
LINC00238	grey
VARS	orangered4
UQCRH	royalblue
FCRL6	skyblue
CSE1L	lightsteelblue1
SFPQ	red
AKNA	grey
CPNE9	grey
WSB2	purple
DXO	grey
DHX38	orangered4
APOC2	grey
IFNAR2	white
SGCG	grey
RNF207	white
BTNL2	turquoise
TMEM253	grey
TRIP4	white
EPHA8	salmon4
LECT1	grey
SCG3	darkgreen
THRB	grey
COX8A	royalblue
VEGFC	thistle1
FAM86B2	grey
TAMM41	red
AAMP	floralwhite
POLR1C	floralwhite
MDH1	lightsteelblue1
FDX1	grey
PDGFD	black
RTKN2	steelblue
FIBCD1	blue
KCND2	grey
COL21A1	black
VCX3A	darkturquoise
ENAM	turquoise
DAXX	grey
HERC4	grey
MMP20	grey
GPX5	skyblue
UBE2V2	lightcyan1
SLCO1B3	darkmagenta
CNPY1	magenta
PPP2R5B	darkolivegreen
TMEM134	grey
ZNF676	saddlebrown
SYNDIG1	lightyellow
AGK	white
C20orf144	salmon
PLA2G2A	skyblue
NXPH3	grey
ADCY10	grey
CLDN14	blue
PEAR1	blue
WDR46	darkslateblue
VPS4A	orangered4
ELFN1	grey
TINAG	grey
KCTD16	darkred
RPTN	grey
DDX41	navajowhite2
ESAM	blue
MTF1	green
CHRFAM7A	darkolivegreen
HIST1H4C	midnightblue
TSEN34	black
RASEF	red
EXOC3L2	blue
NEK7	grey
ARPC1A	grey
C4A	cyan
KIAA1107	grey
ABCB8	lightgreen
FLRT3	grey
WDFY4	grey
RNF113A	grey
HIPK2	red
NKRF	grey
SNRPB	darkslateblue
FAM169B	sienna3
B2M	grey
MFSD9	grey
DLGAP2	grey
THSD1	turquoise
EME2	yellow
SLC25A40	grey
GSTM1	red
NR0B1	black
LMF1	grey
CCT8	lightsteelblue1
DOC2B	palevioletred3
BIRC2	steelblue
GBP1	brown
NOXA1	black
MSR1	magenta
FAM19A5	darkgrey
NLRP2	lightsteelblue1
BLOC1S1	darkgrey
SLCO2B1	palevioletred3
TAP2	magenta
SLC8A3	grey
TTN	green
PRR23D2	sienna3
TAS2R8	grey
TULP4	darkgreen
CLDN24	yellow
FAM169A	paleturquoise
GAL3ST2	tan
CDRT15	grey
ZNF213	yellow
FMO1	grey
ATL1	darkturquoise
PLEKHH1	grey60
FAM71F2	cyan
SCHIP1	lightgreen
LAMC2	darkmagenta
TIAF1	grey
PLEKHN1	purple
GSTT2B	grey
IL10RB	lightcyan1
TSPAN11	blue
PRSS27	grey
AGBL1	grey
ARL14EP	grey
NRAP	magenta
NECAB1	darkgreen
GAS8	grey
SLC10A3	purple
NDOR1	grey
LRMP	turquoise
ATM	grey
PGBD3	grey
FKBP1A	darkolivegreen
THYN1	cyan
RAB11A	brown
FBXO31	greenyellow
PRB1	darkturquoise
TMEM123	grey
PNPT1	grey60
STRADB	turquoise
INTS10	lightcyan
CLDN7	darkgrey
IPPK	royalblue
LTV1	royalblue
KITLG	black
CLINT1	saddlebrown
CD33	grey
INPP5K	grey
TPCN1	lightcyan
COL4A3BP	greenyellow
ACTN2	grey
KIAA2012	darkorange
TTC39A	plum1
CDCA4	darkslateblue
CPNE6	grey
SMURF2	blue
SPINK2	grey
ULBP3	grey
PLCXD1	pink
VSTM1	grey
PKN2	red
C11orf71	grey
PHACTR3	grey
SCAI	grey
PSMA4	lightcyan1
LRRC28	paleturquoise
ACMSD	grey
AATK	grey
ANXA13	darkgrey
GGCX	lightcyan1
GLP1R	darkred
CADM1	darkgreen
MRPS15	lightsteelblue1
SLC9A2	grey
ARSK	grey
ALDH1B1	mediumpurple3
ZHX2	cyan
RFPL4B	grey
ZNF846	grey
CHEK1	grey
SEPSECS	black
COLGALT2	lightsteelblue1
LRP2BP	yellow
IDH3A	grey
KANK3	white
PTP4A1	skyblue3
C6orf136	paleturquoise
PPP2R3A	cyan
VWA3A	grey
SLC41A3	lightyellow
FLOT1	lightcyan
KRT12	turquoise
RSPO3	white
LRRC70	darkolivegreen
TEX22	pink
PPIL1	darkslateblue
OR51E2	grey
YBEY	grey
MYLK	turquoise
BSG	palevioletred3
OR5D18	grey
SLMAP	paleturquoise
PIK3IP1	darkmagenta
MAN2B2	paleturquoise
PPCDC	midnightblue
NAF1	red
PCP4	skyblue
ANKRD52	yellow
TMEM64	floralwhite
ERN1	green
CCR9	grey
TMEM110	grey
HYLS1	lightsteelblue1
KRT20	darkgrey
GSTM4	black
STK35	red
YIF1B	grey
CTAGE5	mediumpurple3
ACTG2	turquoise
C1orf158	blue
GSTM2	grey
NID2	green
GMCL1	grey
SEC24C	yellow
CCRL2	turquoise
GABRR3	magenta
FPGT	midnightblue
HHIPL2	royalblue
DGAT1	grey
OR12D3	grey
LCP2	grey
RPS10-NUDT3	grey
PIK3R1	darkorange2
LNP1	skyblue3
HSPA1B	plum1
PPP1R3C	lightyellow
PCDH7	midnightblue
SLAMF6	saddlebrown
ZFP57	brown
ANK3	turquoise
GPR182	darkred
OR10C1	darkturquoise
LONRF3	grey
RBMS1	blue
ATP5SL	orange
C19orf38	pink
METTL7B	grey
ING2	pink
CTCF	yellowgreen
TCP11X2	skyblue
SWI5	royalblue
USP45	darkolivegreen
DLGAP4	yellow
ADAM18	tan
OVGP1	grey
SMIM6	darkgrey
CASK	green
CNST	red
SPOCK1	lightyellow
NAP1L2	black
CHD7	yellow
ABCA6	grey
APOC4	salmon4
USP47	steelblue
OR5D16	tan
CYSLTR2	skyblue
HIST1H1D	grey
ADTRP	grey
GP1BA	greenyellow
ZNF280A	lightyellow
MMS19	darkolivegreen
ZNF425	thistle1
RER1	lightsteelblue1
ZNF208	grey
ID1	grey
TMEM38A	grey
CACNB3	violet
SORBS3	grey
LONRF2	turquoise
TPX2	orange
TRPM5	grey
PIAS3	cyan
MUC2	black
TGM3	darkgrey
GOLGA8G	lightyellow
ARHGAP36	grey
WISP3	darkturquoise
HEATR5B	greenyellow
PRRT4	brown
CCDC140	darkturquoise
SPANXN5	grey
FAIM2	grey
PTPN14	darkgreen
MLEC	paleturquoise
APOC4-APOC2	skyblue
OTUD7A	sienna3
NLRP8	grey
ITGAE	royalblue
NR2C2AP	grey
GPBAR1	grey
CXorf21	grey
PTPRT	darkred
YY1	grey
ZNF596	thistle1
ASB7	cyan
PNPO	white
WDFY2	violet
MAP10	darkred
NOS1AP	brown
CRCT1	purple
ZBTB24	yellowgreen
PRRC2B	yellow
SLC25A15	floralwhite
KRT17	grey
SETBP1	darkgreen
IST1	grey
FGF1	darkmagenta
ACBD6	yellowgreen
RFPL3S	grey
RPS10	grey
LIME1	grey
LENG1	grey
VEGFB	grey
VCAM1	black
HMCES	lightcyan
GRWD1	darkslateblue
TMIGD2	grey
CEP290	grey
LAMB3	grey
YAF2	brown
INPP1	grey
LY6G5C	grey
ANGEL1	yellowgreen
TMEM230	plum1
TPM1	blue
C5orf58	darkred
COX7A2	darkgrey
HLA-DPA1	grey
DCDC1	lightyellow
FAM209A	steelblue
LIPH	palevioletred3
DESI2	grey
GEMIN6	plum1
C12orf54	tan
TPT1	lightyellow
RASGEF1B	grey
ZDHHC6	grey
SHQ1	brown
RPS26	floralwhite
ZEB1	blue
AGAP1	yellow
KRTAP3-1	paleturquoise
SAT2	black
LY6G6C	grey
ACSBG1	grey
PTGER1	grey
TBC1D9B	grey60
CDYL2	lightyellow
HOXD3	grey
THOC2	darkolivegreen
HSD17B8	royalblue
TGFB1	blue
L3MBTL4	lightyellow
SMDT1	grey
HDHD2	bisque4
EXOSC8	lightsteelblue1
ZNF669	darkgreen
SLC25A46	grey
GTF2A1	yellowgreen
SH3GLB1	lightgreen
SLC35B4	floralwhite
EMID1	grey
LECT2	grey
GCKR	grey
OR2J2	grey
METTL2B	orangered4
H6PD	green
FAM35A	orange
HMGB2	grey
FAM163A	grey
C12orf10	pink
GFOD1	lightgreen
STX16	greenyellow
HOXD9	blue
HLF	turquoise
BORA	lightsteelblue1
PCBP4	yellow
TSNAXIP1	grey
C11orf24	midnightblue
MAGEA8	sienna3
PNLIPRP1	salmon4
CTSB	blue
PHF10	thistle2
FAM212A	grey
TTC3	darkolivegreen
ELP6	royalblue
RNF24	darkgreen
SPATA33	grey
GYS2	grey
ZNF816-ZNF321P	sienna3
ELF4	lightgreen
RNF146	cyan
TP53BP1	green
BCAM	grey
RPP25L	grey
HIST1H3J	midnightblue
CD3D	salmon4
HMGB3	plum1
NGEF	blue
ZFYVE26	greenyellow
ATAD3A	orangered4
GOLGA6L9	grey
POTEH	grey
ARHGAP28	grey
TNF	magenta
CNOT2	green
DNALI1	grey
BAZ2A	greenyellow
URM1	mediumpurple3
FIG4	pink
EXOC2	grey
DSCC1	lightcyan
FZR1	lightgreen
GSDMD	plum2
C14orf79	grey
FAM187A	brown4
COQ3	royalblue
LYNX1	grey
PCBD2	turquoise
TBC1D19	darkolivegreen
ART3	grey
ZNF770	green
NLRX1	orange
INSM1	grey
NLRP7	grey
TMEM17	brown4
COL4A4	darkmagenta
TRIM24	skyblue3
DPAGT1	paleturquoise
C6orf25	darkorange
SDHAF4	brown4
ARL14	palevioletred3
MTRNR2L3	grey
C8orf59	grey
TAS2R9	grey
OR2W1	grey
THBD	lightyellow
RP2	midnightblue
FOXRED2	grey
TMEM258	grey
SLC22A5	brown
RNF2	darkorange2
ABCC1	salmon
MYH8	tan
OXSR1	orangered4
CBX6	yellowgreen
SLC25A37	darkmagenta
ZSCAN21	violet
HEMGN	tan
IGLL1	grey
XRCC1	grey
MB21D1	palevioletred3
DAZ1	salmon4
AP1M1	orangered4
LCE1B	black
PCNP	red
CHIC2	grey
TUSC2	grey
TGFB2	purple
DRD4	grey
ZCCHC7	cyan
MRPL48	darkslateblue
ARMC6	grey
FAM110D	turquoise
PDLIM2	palevioletred3
MTMR10	thistle2
MYO9B	blue
HAPLN4	grey
ATP6V0A2	green
HMGB4	salmon4
CHKA	salmon
CALU	blue
SOX4	lightyellow
DDR1	blue
SLC35F5	yellowgreen
GSE1	bisque4
TSHB	grey
TUSC3	cyan
LPXN	grey
TM9SF2	violet
THAP10	grey
EIF4ENIF1	yellowgreen
RAD18	mediumpurple3
SAC3D1	floralwhite
TSPAN15	grey
CALR	brown
SYNE2	grey
ISOC1	midnightblue
LINC01207	midnightblue
PIK3R4	skyblue3
HIST1H2BN	midnightblue
RPL30	grey
PLA2G2D	grey
RAB25	darkturquoise
TFR2	grey
CSNK2B	salmon
EFR3B	purple
BNIPL	grey
SPAG6	purple
MCOLN2	lightcyan
SLC7A7	grey
POC1A	orange
RHBG	grey
CCDC24	turquoise
FN3KRP	lightcyan
CST7	skyblue
SZT2	yellow
PLA2R1	grey
ARID1A	ivory
FAM160B2	lightgreen
FAAP24	midnightblue
FHAD1	plum2
WBP1	grey
PSMB7	lightcyan1
SMCHD1	paleturquoise
CAPZA1	brown
SPATA13	turquoise
BRD7	orangered4
XRCC2	salmon
ROM1	grey
IRGQ	grey
SIRPB1	steelblue
RNF138	black
WWC1	yellowgreen
ERCC8	pink
CDADC1	grey
IQCJ	magenta
RNF168	lightgreen
TMEM218	turquoise
C19orf81	plum2
CLSTN1	blue
NLRP4	grey
RNASE8	skyblue
HBEGF	grey
HLA-E	lightyellow
ZNF343	navajowhite2
KMT5B	green
CRHR1	darkmagenta
CTBP2	yellow
HIBCH	green
SLC29A2	grey
ERMAP	grey
L2HGDH	bisque4
UBAP1	yellow
C12orf45	plum1
FAM184B	tan
TNFRSF1A	navajowhite2
HLA-DMB	black
SOD1	royalblue
BACH1	green
ARHGAP27	salmon
CHCHD10	salmon
BRINP1	grey
MRPL53	royalblue
CORO7-PAM16	saddlebrown
CGNL1	brown
MCCC1	pink
SLC24A3	darkred
PTPN12	greenyellow
SLC38A4	grey
KBTBD8	grey
PPARGC1A	black
C4orf17	grey
APOM	grey
ITPK1	brown
TIA1	cyan
CR1L	grey
UBL7	saddlebrown
CACYBP	midnightblue
HDAC8	grey60
FNBP4	paleturquoise
UNC13B	darkolivegreen
VIPAS39	green
TACR2	grey
ENTPD1	green
PSMB8	black
ZBED5	brown4
FAAP100	grey
MFHAS1	salmon
XYLT1	grey
ECHDC2	paleturquoise
TMPRSS6	green
SLC12A7	yellow
TTC31	paleturquoise
SYCE1	sienna3
CXCR3	grey
YY1AP1	red
HMGCR	grey
DNAJC21	brown
GRHL2	darkorange
OR51I2	sienna3
SEMA7A	purple
POU3F4	darkturquoise
TBC1D9	lightcyan
KIAA0391	orange
SMC5	greenyellow
C2CD2	red
WIPF1	brown
CREG2	violet
OR1J4	grey
C1orf21	grey
HTR3E	tan
MAP3K14	brown
AKR1A1	lightcyan
ATL3	greenyellow
BLOC1S5	grey
LTA	grey
C7orf33	tan
CORO1B	grey
TMEM236	grey
MTSS1L	lightcyan
NPIPB5	grey60
LIFR	grey
C1orf53	grey
FRY	grey
CD38	turquoise
POLR2M	darkorange2
B3GALT2	greenyellow
MESP1	grey
DPP9	darkorange
LINS1	grey
NFASC	darkolivegreen
SPG7	grey60
YEATS2	darkgreen
LPO	grey
MGAT5	thistle2
SOCS1	darkturquoise
C3orf14	plum1
AMOTL2	salmon
POLR1A	red
IP6K2	pink
LILRA2	salmon4
FRRS1	grey
WDR33	paleturquoise
CD14	black
PHOX2B	darkturquoise
MYH9	purple
CLCN5	grey
NSDHL	grey
IL13RA2	darkturquoise
DPF1	brown
EDN2	turquoise
MCCD1	grey
CABIN1	ivory
PBX2	green
TAS2R43	greenyellow
GLYCTK	grey
ACPP	lightcyan
CXorf49B	magenta
H1FX	red
ZNF443	cyan
CRAT	paleturquoise
NFKBIZ	lightyellow
COMMD7	purple
TMTC4	white
CCNT2	greenyellow
TMEM191C	tan
TNIP3	red
LZTS1	grey
IL36G	grey
SHC2	lightyellow
YTHDF1	lightgreen
PCNX3	ivory
LAYN	lightcyan
ZMAT3	grey
DDA1	darkslateblue
TBC1D26	grey
CYP2E1	bisque4
STUB1	floralwhite
TMED6	grey
S100A2	darkmagenta
C6orf89	green
FAM182B	grey
GKN1	skyblue
ZNF33A	pink
NAXE	grey
CNTNAP2	skyblue
LRRC71	grey
GAD1	grey
LGALS9B	grey
NFKBIL1	cyan
CCIN	steelblue
TMCC2	blue
REST	darkgreen
ZNF573	grey
ZNF426	grey
C3orf80	darkred
HBG2	grey
TM4SF1	turquoise
EIF2AK3	lightgreen
PRSS53	darkolivegreen
CPEB4	grey
KLK7	grey
LARP4	saddlebrown
CREB3L1	magenta
COMTD1	lightsteelblue1
GNAI2	darkolivegreen
PANK1	skyblue3
GNAI3	brown
NME1-NME2	mediumpurple3
CACNA2D4	darkolivegreen
IDE	orange
FFAR4	black
ZBTB12	thistle1
EDAR	plum1
SF3B2	orangered4
SLC39A7	brown
CADM3	grey
DHFR2	pink
FCAMR	grey
GPRASP2	pink
WFDC1	grey60
CPSF2	saddlebrown
NUP188	orangered4
OR1L8	grey60
ASTL	grey
ZFYVE21	blue
CCDC74A	brown
ADAMTSL5	steelblue
GHITM	royalblue
EVX2	skyblue
UBE2QL1	darkred
BTBD6	brown
KLHL6	grey
SLC35B2	grey
MKNK1	mediumpurple3
CYP26B1	grey
RGR	tan
SLC25A52	grey
CLDN8	tan
FAM3B	grey
ZHX1	palevioletred3
GUCY1A2	plum1
CFHR1	grey
TRIM31	turquoise
AMER1	green
AS3MT	brown
RPS11	grey
OMA1	black
NOA1	thistle1
MPV17L2	grey
ARHGAP39	yellow
PRR7	darkorange2
UBE4A	mediumpurple3
GSS	palevioletred3
UNC93A	grey
FERMT1	darkmagenta
SERF2	grey
CLCN2	paleturquoise
CEND1	grey
FCRLA	grey
TUBB	palevioletred3
C19orf84	sienna3
OSR2	lightcyan
FAM193B	darkolivegreen
ZNF569	saddlebrown
SLAIN2	grey
STX2	grey
SH2D6	floralwhite
LIN7C	floralwhite
MIER1	yellow
SPACA6	lightgreen
ASPDH	grey
TRMT1	grey
C1GALT1C1	black
GTF2H5	grey
POLDIP2	lightcyan1
CYC1	lightcyan1
UGT1A4	grey
CNTN2	grey
GDA	black
NPPB	magenta
CD58	darkmagenta
SPHK2	grey
RPL36AL	midnightblue
C8orf88	lightgreen
TAS2R14	grey
CHCHD1	grey
PCDHGB6	green
NCAPD3	lightcyan
SEC23IP	saddlebrown
C3orf52	blue
KCNAB2	turquoise
FAM127C	cyan
PRRT1	grey
KLK8	grey
TMEM178A	sienna3
PRR3	grey
PLK3	steelblue
TRIM59	salmon
TMEM26	grey
ALDH9A1	lightcyan
TMSB15A	skyblue
AP2A2	grey60
EDNRA	darkred
LAD1	grey
MBD4	plum1
TMEM14C	lightsteelblue1
GALNS	yellow
SOX7	turquoise
FBXW2	yellowgreen
XYLB	paleturquoise
LAMA5	grey60
PPP1R11	white
ADGRL4	skyblue
IYD	darkorange
ASB12	sienna3
CA5B	green
PCDHGB4	grey
TRIM15	turquoise
STXBP5L	bisque4
PHEX	black
CST2	grey
DIRAS1	grey
EEF2K	yellowgreen
LZTR1	greenyellow
CTDP1	lightgreen
NUDCD2	grey
CA13	grey
BMP4	black
SH3PXD2B	darkgreen
BTBD17	salmon4
ARAF	grey
LRCH1	blue
NELFCD	orangered4
PRM2	darkturquoise
ZNF740	green
TRIM21	grey
LRRC29	grey
CCDC151	saddlebrown
RNF5	black
FANCI	lightsteelblue1
EFNB2	skyblue
CCDC186	purple
MPRIP	purple
HSPA9	lightsteelblue1
WDR27	green
RXFP3	magenta
RAB3A	lightyellow
TTLL7	grey
RMI2	turquoise
KIF12	grey
SEC31B	grey
ARID4A	greenyellow
STX19	darkolivegreen
SCLY	grey
FAM221B	blue
2017-12-01	blue
WDR1	grey
DCN	grey60
DDX6	yellow
NUDT12	grey
NSUN3	pink
LIPF	salmon4
S1PR2	grey
PTK7	lightyellow
NCBP2	grey
PHLPP2	mediumpurple3
CD5	brown4
LINC00935	grey
TMPO	orange
ASB8	yellowgreen
RDH12	pink
NHSL2	green
PDSS2	grey
GHSR	grey
VDAC2	darkslateblue
ANAPC16	black
PDE4C	blue
GRK1	darkturquoise
TXK	darkorange
ACP6	cyan
FIS1	orange
HTATIP2	plum1
CEP120	green
ARHGEF2	skyblue3
EDEM2	lightcyan
MAGEB17	magenta
ZNF703	blue
SEMA6A	grey
CXCR4	grey
TET1	grey
ELF5	grey
RAMP3	darkturquoise
FXR2	orangered4
CACNA2D1	darkolivegreen
COG7	saddlebrown
SSH1	yellow
DHX15	lightsteelblue1
ZC3H11B	grey
KRI1	darkslateblue
HOMEZ	darkgreen
GOLGA8B	cyan
AQP11	pink
TRIM40	black
RGAG4	green
FBXL22	grey
CHGB	grey
C19orf43	lightcyan
CCNF	orange
CD177	magenta
PLXNA1	yellow
NRM	bisque4
TMEM126A	royalblue
ACAA2	royalblue
FKBPL	thistle2
COMMD3	grey
TNP2	magenta
INTS6	greenyellow
KHNYN	grey
ARHGEF6	grey
TRPV6	grey
TFAP4	green
TLN2	steelblue
NPAS1	grey
SLC30A8	darkturquoise
TFPI2	grey
DPEP3	tan
CCDC43	midnightblue
OGFOD2	grey
SSBP1	royalblue
OLIG2	tan
TARS2	yellowgreen
RMDN2	saddlebrown
FAM166A	grey
AQP2	skyblue
RNF32	grey
SNX17	grey
MYH14	yellow
TNMD	grey
DSTYK	thistle2
NDUFS4	grey
NAPA	white
TRPV1	grey
L3HYPDH	mediumpurple3
SERINC4	grey
QSOX1	greenyellow
RWDD2B	darkorange2
FAM196A	grey
CMTM7	brown
MRTO4	darkslateblue
MAPK15	grey
GPRIN1	yellow
IDUA	thistle1
CHRNA6	tan
CCDC14	pink
KANSL2	grey
ATXN10	salmon
TCEAL9	grey
CD22	bisque4
CRYZL1	grey60
TBX22	grey
TRAPPC6A	grey
ADNP2	grey
STK25	blue
NUP62CL	turquoise
LAMTOR5	grey
TMEM221	grey
ABL2	blue
GARS	steelblue
STX11	lightcyan
EGR3	violet
STAG2	grey
AGBL5	paleturquoise
TOP3A	paleturquoise
GTF2H2	grey
CFAP157	grey
TFCP2	grey
SARAF	lightyellow
PYROXD1	floralwhite
IFNL1	sienna3
PRSS3	grey
MAPK8	violet
HIST2H2AA3	midnightblue
FAHD2A	grey
C1orf27	pink
LRRC37A3	green
LTB	grey
ATRN	green
STARD9	yellow
TCF25	grey
POLR2B	floralwhite
ADGRF5	grey
ZC3H8	grey
IFT43	salmon
SNX19	red
CRKL	mediumpurple3
CYP2R1	darkolivegreen
CD200	grey
DNAAF3	black
HMGN5	grey
RPA2	plum1
RPF1	grey
STAT5A	lightcyan
CPNE4	grey
SGO1	lightcyan
PRAMEF19	sienna3
HOXC12	salmon4
SEL1L3	grey
DNAL4	grey
SERINC1	darkred
C21orf62	darkorange
MKNK2	grey
TRAPPC13	turquoise
RBM34	saddlebrown
TMEM167B	lightyellow
TMBIM1	grey
MANEAL	grey
OR2A4	grey
PTPN4	pink
VPS52	orange
CHCHD3	lightcyan1
BTN3A3	pink
ABRA	red
FGGY	thistle2
ECHDC1	grey
PBDC1	grey
RNH1	grey60
LYN	lightsteelblue1
FAM167B	grey
ZBTB25	yellowgreen
KLRC4-KLRK1	salmon4
CEACAM7	black
MOSPD1	floralwhite
CYP2A7	brown4
SCAMP5	grey
LCK	grey
STMND1	grey
A2ML1	grey
INPP5E	green
EHHADH	grey
ALDH3B2	turquoise
BBS5	red
AKAP5	grey
C1orf194	grey
RIPK2	green
PAQR6	grey
SH3GL3	purple
CCDC57	darkorange
MEGF11	green
PRPF40B	darkorange2
CCDC33	violet
C6orf106	yellow
EVI5L	yellow
POLDIP3	navajowhite2
FAM204A	yellow
PEX19	grey
C9	brown4
COL4A3	darkmagenta
ZNF274	grey
RNF122	thistle1
MNX1	red
BFSP1	grey
SMAD7	blue
TIPRL	orange
METTL26	floralwhite
FRMPD1	darkorange
PTMS	lightgreen
GAD2	grey
HOXD11	grey
HSPA1A	midnightblue
URGCP-MRPS24	grey
ACOXL	grey
ZNF649	grey
NHLRC3	grey
BRF1	yellowgreen
ELAC1	thistle2
TNNI3	black
ADPRHL1	turquoise
MDFI	grey
ISCA2	purple
ARL4C	darkred
UBE4B	red
CRYBG3	paleturquoise
SNX14	brown
GRAMD1C	grey
CC2D1B	blue
WTIP	purple
SNN	grey
CD84	grey60
TLDC2	lightcyan
STIM1	red
2017-03-06	green
BRD1	yellow
ZNF528	grey
DBI	royalblue
PAM16	darkgrey
AANAT	grey
TAS2R19	yellow
SHE	grey
CWC27	grey
HIST2H2BE	midnightblue
MYLIP	grey
ELL3	turquoise
TAS2R50	grey
CCDC107	darkmagenta
BRIP1	mediumpurple3
FAM72A	floralwhite
PAX3	grey
RNASET2	floralwhite
EPS8	brown4
TECTB	darkred
ADAMTS14	salmon4
TUT1	red
ZNF177	darkorange2
MTOR	ivory
PGLS	grey
KLF6	blue
CRIP2	grey
CDON	brown
NANOG	grey
WIZ	yellow
ARHGAP12	grey
ERAL1	white
CNNM4	brown
CDK20	grey
IFT22	midnightblue
AFDN	darkolivegreen
FUT2	grey
NLK	darkgreen
MROH1	yellow
TLX2	grey
TMEM87B	grey
OSBPL1A	orange
APOL2	grey
PHF2	ivory
VKORC1	skyblue
NLRP1	darkmagenta
S100A5	sienna3
PRRC2A	yellow
MYO1G	tan
HIST1H1B	saddlebrown
TFCP2L1	midnightblue
AKR1B15	royalblue
TMEM242	red
IDI2	grey
PRKAR1A	darkgreen
XAB2	grey
MYF6	turquoise
OR4Q3	grey
OR7D2	magenta
IFNA5	darkturquoise
SPRED2	darkgreen
DERA	lightsteelblue1
SYCE3	salmon4
HVCN1	turquoise
PTPRM	grey
DCP1B	cyan
C6orf15	grey
RNPS1	orangered4
MALSU1	darkslateblue
CCDC134	bisque4
LGALS3BP	navajowhite2
PLEKHO1	steelblue
TXNDC8	skyblue
CDIP1	grey
COLEC12	grey
NUMA1	greenyellow
BAD	salmon
NCBP3	blue
SIPA1L2	grey
PEG3	grey
ZNF112	grey
PCSK7	lightgreen
ZBTB5	red
RXFP1	grey
CFB	darkorange2
TRDN	darkturquoise
C5orf24	greenyellow
WHRN	blue
CBFB	purple
CDKN2AIPNL	royalblue
CACNG8	grey
AGO3	yellow
TBX1	green
MRPL40	midnightblue
MYBL1	salmon
TOMM5	royalblue
ERVMER34-1	grey
PROZ	grey
ZIM2	turquoise
NUP93	brown
SETD7	darkslateblue
NAPEPLD	cyan
PROB1	pink
MDM2	pink
PRB3	violet
B3GNT4	paleturquoise
ITGB3	blue
CSF1	turquoise
CDK8	darkolivegreen
LRBA	orange
CCDC83	grey
WNT9A	purple
PCDHGC3	white
TSGA10	grey
PCF11	darkgreen
MFSD14A	turquoise
NMT2	salmon
SPATA32	saddlebrown
PRIMPOL	grey
PLK2	skyblue3
NR1D2	cyan
SLC16A11	grey
NCOR1	orangered4
RHBDL3	grey
SLC9A7	grey
LAMC1	blue
SAMD12	grey
ZBED6CL	grey
LEKR1	grey
CEBPA	brown4
MLXIPL	white
APITD1	grey
SYNDIG1L	darkturquoise
TNFRSF25	lightyellow
CFAP53	grey
PRCP	cyan
DPCR1	turquoise
PKN3	lightcyan
TXNDC11	mediumpurple3
VN1R1	grey
SPATA31A6	magenta
MKKS	navajowhite2
ST3GAL5	brown
UGT2B15	turquoise
TMA7	lightcyan1
ANKRD40	saddlebrown
CCKBR	sienna3
TMEM55B	grey
P2RY10	magenta
CAPN8	lightsteelblue1
PLAC8L1	darkgreen
TIGD5	yellow
TRAF6	darkolivegreen
ALX4	white
RGPD1	grey
NUP88	lightcyan1
C5AR1	grey
DISP2	yellow
CREBL2	floralwhite
ZNF182	grey
HMGB1	brown
ZNF551	paleturquoise
CEBPG	darkmagenta
YPEL2	darkmagenta
ARHGAP9	tan
MRM2	plum1
AQP12B	grey
ZNF134	grey
MTHFS	grey
MYOM2	grey
CPO	grey
NHLRC2	paleturquoise
RWDD4	salmon
PSMD9	salmon
RASAL1	grey
SEMA4B	grey
HOXD10	blue
KRTAP16-1	grey
ZNF621	darkgreen
RGS7	black
PRR15L	skyblue3
FOXE3	grey
SEC24B	ivory
PIGB	grey
CTXN2	grey
PCDHB4	grey
CSPP1	grey
GPR65	grey
EFTUD2	brown
TMEM206	darkred
GMPPA	mediumpurple3
NELFE	white
TMEM57	grey
MED30	grey
CTNND2	grey
NOTCH1	grey60
PSG4	brown
HECA	steelblue
RPH3AL	skyblue3
LSM2	grey
RPL7L1	grey
INSIG2	green
LHPP	grey
SPARCL1	grey
DHX58	grey
WWP2	mediumpurple3
STARD13	blue
CTU2	grey
SCNN1D	pink
CA12	black
TNFSF11	turquoise
KPNA1	yellow
RASA2	violet
SH3BP1	red
LRFN2	grey
IER3	grey
MARK1	purple
S100A16	lightyellow
TCAF2	yellow
IL6	grey
MRPL22	midnightblue
SENP5	yellow
C16orf74	darkgrey
ZNF311	brown4
GRIN3B	darkmagenta
ZCCHC18	lightyellow
F2RL3	skyblue
SAMHD1	orange
EPHA3	grey
ADGRF1	grey
GEMIN2	grey
KCNB1	orange
GTPBP4	darkslateblue
PTPN6	turquoise
MMP23B	grey
KIAA0586	grey
KALRN	lightyellow
ADH1A	black
ISYNA1	grey
PSMD1	darkslateblue
SCNM1	grey
ZNF763	grey
CTSZ	mediumpurple3
HSPA14	lightcyan
POTEG	grey
NKX6-1	grey
DIRAS3	skyblue
METTL8	turquoise
PMPCB	orange
CUL5	floralwhite
NFX1	salmon
PROC	salmon4
CHADL	grey
NAALADL1	grey
CHCHD6	grey
ZNF709	grey
POR	plum1
ANXA6	grey
WHAMM	white
ARSE	turquoise
ARHGEF39	lightcyan
RFK	grey
STH	darkturquoise
CHD4	ivory
LAMA4	grey
OBSL1	green
MAFF	grey
PDIA2	magenta
RHOA	grey
SLX4	grey
STX3	thistle1
CFAP126	grey
GJB1	darkgrey
SIT1	salmon4
CATSPERD	grey
MNT	yellow
BRD2	red
ORAOV1	brown
KRTAP21-2	tan
RNF26	white
MRPS2	plum1
SLC35G3	grey
AGAP9	yellow
TNFSF13	black
TUBE1	cyan
PLA2G3	magenta
ZNF66	grey
TNFRSF10C	grey
PPP6R2	greenyellow
COMMD1	royalblue
TTBK2	grey
WRB	pink
NPC2	darkred
UFD1L	palevioletred3
BCAT2	black
RPL10A	grey
MEST	thistle1
TNFRSF10B	blue
ATG4D	grey
SETD9	grey
DHRS4L2	lightsteelblue1
CHL1	sienna3
ARL5B	violet
ZNF233	grey60
SERPINF2	grey
TNFSF14	grey60
UBE2R2	greenyellow
OPALIN	grey
TSPAN19	grey
DCTN1	yellow
PLXNB2	grey
C6orf10	grey
ALOX5	tan
OTOGL	grey
SCAF1	darkorange
SPIB	grey60
GLI1	darkolivegreen
IGF2R	greenyellow
USP36	red
MS4A10	lightgreen
SMIM4	darkgrey
USP50	grey
UBAC2	darkorange2
MRS2	navajowhite2
RNASEH2C	grey
CPEB1	pink
PLPPR2	white
RCOR1	grey
GNL1	grey
GPM6B	green
IGFL3	lightyellow
RABGGTB	orange
ACSL5	darkred
CARD11	darkmagenta
CSNK1G2	brown
SLC44A1	darkorange2
TLL1	violet
TMEM219	grey
GGACT	grey
ERICH2	darkturquoise
ZNF749	skyblue3
FAM207A	grey
TM6SF1	ivory
ATF4	lightyellow
PTDSS2	grey
C8orf86	white
HSPA4L	turquoise
PPP2CA	palevioletred3
RBPMS	bisque4
KHDC1L	skyblue3
SCN11A	darkorange
DIAPH3	orange
HLA-DQA1	salmon4
PLPPR3	violet
AZI2	white
MGAT2	brown
SCOC	grey
GLIS2	grey60
SPRR2A	turquoise
HS3ST6	grey
RRP1	grey
SLAMF7	skyblue3
TIMM17B	lightsteelblue1
SLC25A38	grey
NALCN	turquoise
VGLL3	blue
KIFC1	orange
CHST10	darkgreen
TBC1D10C	grey
RNF19A	black
DNAJB14	grey
NSA2	darkgrey
RBP1	lightyellow
DCC	grey
ARHGEF9	grey
OR5F1	darkturquoise
C14orf1	lightcyan
KCNH5	grey
MAP4	yellow
MYO1D	brown
NARFL	orange
TSPAN32	grey
PRIMA1	brown
ZNF653	saddlebrown
FNTA	darkmagenta
DGAT2	plum2
NPIPA3	skyblue3
FZD8	steelblue
ENAH	purple
NSMCE4A	black
STK17B	purple
CCL20	salmon
CWF19L2	grey
CS	red
OR2H2	grey
ADGRA3	greenyellow
TMIGD1	grey
GTF2IRD2	black
SMARCD3	grey
NOL4L	yellow
HSD11B2	black
PRPF4	grey
TTL	yellow
TCF4	violet
GPRASP1	greenyellow
SOCS6	lightyellow
SPOP	blue
FEV	sienna3
CARNS1	cyan
EPN3	grey
OPRL1	cyan
NLGN2	greenyellow
PNPLA7	cyan
BCR	yellow
GNG2	grey
RAB11FIP1	lightsteelblue1
CDH20	grey
SUGP2	grey60
DAP	ivory
PGC	grey
DDIT4L	grey
CD36	grey
TLX3	skyblue
SUPT5H	white
SHH	black
SMARCA4	grey60
ZNF419	yellowgreen
POGK	darkgreen
RIMS3	grey
BRI3	magenta
SYN2	grey
MTRNR2L10	grey
GPSM2	lightcyan1
IL31	grey
FIBIN	grey
GRK2	grey
HAO1	plum2
KRTAP5-1	brown
FTCDNL1	grey
CHST15	yellowgreen
DLST	blue
MBLAC1	grey
GDNF	darkturquoise
NIPAL1	grey
ZNF222	grey
LINC00116	darkgrey
SLC44A4	grey
SCN4B	grey
NPB	grey
SGPP1	brown
OAS1	black
KDM4C	green
CHCHD7	grey
SUPV3L1	paleturquoise
MYO9A	pink
CNPY4	cyan
PDE3B	orange
ERF	red
CASP8	grey
SERINC5	grey
COX6A2	darkturquoise
TADA3	yellow
HIF1A	grey
CLDN9	magenta
C5AR2	magenta
ZNF253	pink
RASA4B	skyblue
ZFYVE16	greenyellow
VAPA	floralwhite
LTBP3	blue
UBQLN4	grey
CXCL2	grey
[truncated: 15,766 more rows]

## Sheet: Table S3. EMT-dynamic genes
ALDH3A2
TMEM106B
PMP22
ADORA2B
TXNRD1
UNC93B1
TIGD2
VWA7
PARD6B
WFS1
CYP2E1
NAA16
CPD
STAT6
PTGDS
SHMT1
EDEM2
SPATA13
ATP8B1
RFWD3
POLA2
IQSEC2
HAVCR1
WDR62
LRP5
MTHFD1
FAM20C
ERCC6L
SELENBP1
SDR16C5
NDUFV2
EEF1E1
MGST1
C17orf89
NQO1
OIP5
VDAC3
MRM2
HINT3
CYP2S1
RAP1GAP
UQCRFS1
GSR
SOD1
ZWINT
GTF3C6
LSM5
MTCH2
COX7B
NAA50
UBE2B
ST5
EHBP1L1
MLXIP
KIF3C
LTBP4
FHOD1
HERPUD1
SUSD6
SLC37A3
COL27A1
IRF2BPL
NINL
BTBD19
NRP2
ALPK2
ZFYVE1
2017-09-10
MAPRE3
STEAP3
MYOM3
TBX3
FMNL3
SH3PXD2B
TRIM32
CSRNP2
INF2
SCUBE1
KIAA1522
AFAP1
EHD2
MSR1
PNRC1
PCMTD2
MOAP1
STAT2
OPRL1
HSDL1
LAMB1
ZNF862
PGGHG
HTRA1
HS3ST3B1
ADORA1
ARHGAP5
CPE
CDH11
STC1
DHRS2
KLHL24
TMEM167B
PLAU
SERPINE2
GPC6
STRA6
NUDT4
SEMA4C
LTBP1
DNMBP
FLRT2
KDELC1
PLPP2
THEM6
APOO
PEG10
AHR
EHF
SLC44A1
VEZF1
SBK1
TMEM41A
PRPF40B
SOCS5
IDUA
CCDC33
ZNF517
DOCK2
TGFBI
KIAA0040
HLA-F
TNFAIP6
CLEC18A
CMTM3
DYSF
HRH1
TPM2
SAMD9L
RAET1E
VAPA
RFC3
COA7
TMA16
NETO2
FN3K
FNBP1
CBX6
NCAPG
MCM4
WDR34
RBBP7
BRI3BP
NCAPH
MRPS15
MCM7
MCM2
HYLS1
SPAG5
CDCA8
MCM10
KIF11
SYNGR2
TK1
RRM2
COPS3
CCNA2
CCNB1
MAD2L1
COQ2
NDC1
FLNB
HES2
RASSF3
RRBP1
SPATS2L
VASN
CCT6A
DDX23
ATP5F1
KPNA2
SART3
NFATC1
ILF3
CAND1
SUPT16H
MRPL19
TMPO
CENPO
LMNB1
GOLPH3
TIMELESS
SSRP1
COX20
PARK7
DDX39A
PDLIM5
CDH24
HNRNPU
RANBP3
CELSR1
PSME3
LIPK
CLEC1A
BAZ2A
ADGRA3
EFCAB14
OTUD5
UBQLN2
FAM120B
ARMC9
MBTPS2
TSC22D4
MYRF
PLXNB2
AMOTL1
CASP2
GPX5
TRIM9
TPD52
TRIP10
VPS54
CTNNA1
BOK
PSMD5
KIAA2026
KLF3
PTPN13
H6PD
TTC28
CTDSP2
MBTPS1
ZER1
TPP1
GLRX3
MYBL2
HACD2
ACOT2
MFSD14B
RANBP1
ALYREF
TOMM40
MRTO4
MRPL48
EIF1AX
ARAP1
MYH14
H2AFY
USP7
SMC1A
STK39
NOL10
DRAM1
ACAA1
SAPCD2
MAPKAPK5
